# Supplementary material for: Horizontal seed dispersal by dung beetles reduced seed and seedling clumping, but did not increase short-term seedling establishment
Source: PLoS One. 2019 Oct 24;14(10):e0224366. doi: 10.1371/journal.pone.0224366 (PMC6812793; doi:10.1371/journal.pone.0224366)
Supplement: S1 Dataset — See Expe1RatioBursera in metadata file. (XLSX) [file pone.0224366.s007.xlsx]

## Sheet: Expe1RatioBursera.csv
Plot	Site	Beetle_treatment	Ratio	Nearest_distance
1	19	mashmase	0.100946	0.5
2	19	menhmene	0	0
3	19	mashmene	0	0
4	6	mashmase	0.0605673	0.3
5	6	menhmene	0	0
6	6	mashmene	0	0
7	18	mashmase	0.331388	1.64142
8	18	menhmene	0	0
9	18	mashmene	0	0
10	7	mashmase	0.0403782	0.2
11	7	menhmene	0	0
12	7	mashmene	0	0
13	17	mashmase	0.161513	0.8
14	17	menhmene	0	0
15	17	mashmene	0	0
16	9	mashmase	0.327417	1.62175
17	9	menhmene	0	0
18	9	mashmene	0	0
19	10	mashmase	0.169876	0.841421
20	10	menhmene	0	0
21	10	mashmene	0	0
22	11	mashmase	0.416856	2.06476
23	11	menhmene	0	0
24	11	mashmene	0	0
25	12	mashmase	0.352293	1.74497
26	12	menhmene	0	0
27	12	mashmene	0	0
28	13	mashmase	0.279184	1.38284
29	13	menhmene	0	0
30	13	mashmene	0	0
31	14	mashmase	0.32551	1.65419
32	14	menhmene	0	0
33	14	mashmene	0	0
34	15	mashmase	0.181702	0.9
35	15	menhmene	0	0
36	15	mashmene	0	0
37	16	mashmase	0.161513	0.8
38	16	menhmene	0	0
39	16	mashmene	0	0
40	2	mashmase	0.226846	1.12361
41	2	menhmene	0	0
42	2	mashmene	0	0
43	1	mashmase	0.262458	1.3
44	1	menhmene	0.537925	3.07662
45	1	mashmene	0	0
46	8	mashmase	0.0201891	0.1
47	8	menhmene	0	0
48	8	mashmene	0	0
49	3	mashmase	0.33289	1.69169
50	3	menhmene	0	0
51	3	mashmene	0	0
52	4	mashmase	0.409983	2.03071
53	4	menhmene	0	0
54	4	mashmene	0	0
55	5	mashmase	0.441223	2.18545
56	5	menhmene	0	0
57	5	mashmene	0	0
58	30	mashmase	0.238805	1.18284
59	30	menhmene	0	0
60	30	mashmene	0	0
61	28	mashmase	0.302837	1.5
62	28	menhmene	0	0
63	28	mashmene	0	0
64	29	mashmase	0.246582	1.22136
65	29	menhmene	0	0
66	29	mashmene	0	0
67	27	mashmase	0.351977	1.7434
68	27	menhmene	0.0201891	0.1
69	27	mashmene	0	0
70	26	mashmase	0.501343	2.48323
71	26	menhmene	0	0
72	26	mashmene	0	0
73	25	mashmase	0.312634	1.54853
74	25	menhmene	0	0
75	25	mashmene	0	0
76	24	mashmase	0.279184	1.38284
77	24	menhmene	0.129896	0.643398
78	24	mashmene	0	0
79	23	mashmase	0.198427	0.982843
80	23	menhmene	0	0
81	23	mashmene	0.0201891	0.1
82	22	mashmase	0.127687	0.666667
83	22	menhmene	0	0
84	22	mashmene	0	0
85	21	mashmase	0.100946	0.5
86	21	menhmene	0	0
87	21	mashmene	0	0
88	20	mashmase	0.186468	0.923607
89	20	menhmene	0	0
90	20	mashmene	0	0
