# Supplementary material for: Horizontal seed dispersal by dung beetles reduced seed and seedling clumping, but did not increase short-term seedling establishment
Source: PLoS One. 2019 Oct 24;14(10):e0224366. doi: 10.1371/journal.pone.0224366 (PMC6812793; doi:10.1371/journal.pone.0224366)
Supplement: S2 Dataset — See Expe1RawdataBursera_Spatialdistribution in metadata file. (XLSX) [file pone.0224366.s008.xlsx]

## Sheet: Hoja1
Plot	Site	Beetle_treatment	ID_Seed	Xcoor1	Ycoor1	Xcoor2	Ycoor2
1	19	mashmase	1	22	22	26	26
1	19	mashmase	2	22	22	26	28
1	19	mashmase	3	22	22	22	22
1	19	mashmase	4	22	22	24	22
1	19	mashmase	5	22	22	24	20
1	19	mashmase	6	22	22	30	22
1	19	mashmase	7	22	22	30	20
1	19	mashmase	8	22	22	28	20
1	19	mashmase	9	22	22	30	20
1	19	mashmase	10	22	22	28	20
1	19	mashmase	11	22	22	24	20
1	19	mashmase	12	22	22	22	18
1	19	mashmase	13	22	22	24	20
1	19	mashmase	14	22	22	22	18
1	19	mashmase	15	22	22	22	18
1	19	mashmase	16	22	22	24	20
1	19	mashmase	17	22	22	24	20
1	19	mashmase	18	22	22	24	20
1	19	mashmase	19	22	22	24	20
1	19	mashmase	20	22	22	24	20
2	19	menhmene	21	28	24	28	22
2	19	menhmene	22	28	24	28	22
2	19	menhmene	23	28	24	28	22
2	19	menhmene	24	28	24	28	22
2	19	menhmene	25	28	24	28	22
2	19	menhmene	26	28	24	28	24
2	19	menhmene	27	28	24	28	24
2	19	menhmene	28	28	24	28	24
2	19	menhmene	29	28	24	28	24
2	19	menhmene	30	28	24	28	24
2	19	menhmene	31	28	24	28	22
2	19	menhmene	32	28	24	28	22
2	19	menhmene	33	28	24	28	22
2	19	menhmene	34	28	24	28	22
2	19	menhmene	35	28	24	28	22
2	19	menhmene	36	28	24	30	24
2	19	menhmene	37	28	24	30	24
2	19	menhmene	38	28	24	30	24
2	19	menhmene	39	28	24	30	24
2	19	menhmene	40	28	24	30	24
3	19	mashmene	41	26	22	24	22
3	19	mashmene	42	26	22	24	22
3	19	mashmene	43	26	22	24	22
3	19	mashmene	44	26	22	24	22
3	19	mashmene	45	26	22	24	22
3	19	mashmene	46	26	22	26	24
3	19	mashmene	47	26	22	26	24
3	19	mashmene	48	26	22	26	24
3	19	mashmene	49	26	22	26	24
3	19	mashmene	50	26	22	26	24
3	19	mashmene	51	26	22	28	24
3	19	mashmene	52	26	22	28	24
3	19	mashmene	53	26	22	28	24
3	19	mashmene	54	26	22	28	24
3	19	mashmene	55	26	22	28	24
3	19	mashmene	56	26	22	28	22
3	19	mashmene	57	26	22	28	22
3	19	mashmene	58	26	22	28	22
3	19	mashmene	59	26	22	28	22
3	19	mashmene	60	26	22	28	22
4	6	mashmase	61	24	24	20	22
4	6	mashmase	62	24	24	22	26
4	6	mashmase	63	24	24	20	28
4	6	mashmase	64	24	24	22	22
4	6	mashmase	65	24	24	22	22
4	6	mashmase	66	24	24	20	22
4	6	mashmase	67	24	24	20	22
4	6	mashmase	68	24	24	20	26
4	6	mashmase	69	24	24	20	28
4	6	mashmase	70	24	24	20	26
4	6	mashmase	71	24	24	20	26
4	6	mashmase	72	24	24	22	26
4	6	mashmase	73	24	24	24	20
4	6	mashmase	74	24	24	24	26
4	6	mashmase	75	24	24	22	28
4	6	mashmase	76	24	24	24	26
4	6	mashmase	77	24	24	26	20
4	6	mashmase	78	24	24	22	22
4	6	mashmase	79	24	24	24	22
4	6	mashmase	80	24	24	24	22
5	6	menhmene	81	24	24	26	26
5	6	menhmene	82	24	24	26	26
5	6	menhmene	83	24	24	26	26
5	6	menhmene	84	24	24	26	26
5	6	menhmene	85	24	24	26	26
5	6	menhmene	86	24	24	22	28
5	6	menhmene	87	24	24	22	28
5	6	menhmene	88	24	24	22	28
5	6	menhmene	89	24	24	22	28
5	6	menhmene	90	24	24	22	28
5	6	menhmene	91	24	24	20	22
5	6	menhmene	92	24	24	20	22
5	6	menhmene	93	24	24	20	22
5	6	menhmene	94	24	24	20	22
5	6	menhmene	95	24	24	20	22
5	6	menhmene	96	24	24	24	20
5	6	menhmene	97	24	24	24	20
5	6	menhmene	98	24	24	24	20
5	6	menhmene	99	24	24	24	20
5	6	menhmene	100	24	24	24	20
6	6	mashmene	101	24	26	26	28
6	6	mashmene	102	24	26	26	28
6	6	mashmene	103	24	26	26	28
6	6	mashmene	104	24	26	26	28
6	6	mashmene	105	24	26	26	28
6	6	mashmene	106	24	26	22	24
6	6	mashmene	107	24	26	22	24
6	6	mashmene	108	24	26	22	24
6	6	mashmene	109	24	26	22	24
6	6	mashmene	110	24	26	22	24
6	6	mashmene	111	24	26	22	22
6	6	mashmene	112	24	26	22	22
6	6	mashmene	113	24	26	22	22
6	6	mashmene	114	24	26	22	22
6	6	mashmene	115	24	26	22	22
6	6	mashmene	116	24	26	26	24
6	6	mashmene	117	24	26	26	24
6	6	mashmene	118	24	26	26	24
6	6	mashmene	119	24	26	26	24
6	6	mashmene	120	24	26	26	24
7	18	mashmase	121	26	24	24	24
7	18	mashmase	122	26	24	22	24
7	18	mashmase	123	26	24	24	26
7	18	mashmase	124	26	24	24	28
7	18	mashmase	125	26	24	26	24
7	18	mashmase	126	26	24	26	24
7	18	mashmase	127	26	24	26	22
7	18	mashmase	128	26	24	28	24
7	18	mashmase	129	26	24	26	22
7	18	mashmase	130	26	24	26	24
7	18	mashmase	131	26	24	28	20
7	18	mashmase	132	26	24	28	20
7	18	mashmase	133	26	24	28	22
7	18	mashmase	134	26	24	30	24
7	18	mashmase	135	26	24	32	28
7	18	mashmase	136	26	24	32	28
7	18	mashmase	137	26	24	30	24
7	18	mashmase	138	26	24	32	26
7	18	mashmase	139	26	24	32	22
7	18	mashmase	140	26	24	24	44
8	18	menhmene	141	26	22	24	20
8	18	menhmene	142	26	22	24	20
8	18	menhmene	143	26	22	24	20
8	18	menhmene	144	26	22	24	20
8	18	menhmene	145	26	22	24	20
8	18	menhmene	146	26	22	26	20
8	18	menhmene	147	26	22	26	20
8	18	menhmene	148	26	22	26	20
8	18	menhmene	149	26	22	26	20
8	18	menhmene	150	26	22	26	20
8	18	menhmene	151	26	22	26	24
8	18	menhmene	152	26	22	26	24
8	18	menhmene	153	26	22	26	24
8	18	menhmene	154	26	22	26	24
8	18	menhmene	155	26	22	26	24
8	18	menhmene	156	26	22	24	24
8	18	menhmene	157	26	22	24	24
8	18	menhmene	158	26	22	24	24
8	18	menhmene	159	26	22	24	24
8	18	menhmene	160	26	22	24	24
9	18	mashmene	161	24	22	26	24
9	18	mashmene	162	24	22	26	24
9	18	mashmene	163	24	22	26	24
9	18	mashmene	164	24	22	26	24
9	18	mashmene	165	24	22	26	24
9	18	mashmene	166	24	22	20	24
9	18	mashmene	167	24	22	20	24
9	18	mashmene	168	24	22	20	24
9	18	mashmene	169	24	22	20	24
9	18	mashmene	170	24	22	20	24
9	18	mashmene	171	24	22	20	20
9	18	mashmene	172	24	22	20	20
9	18	mashmene	173	24	22	20	20
9	18	mashmene	174	24	22	20	20
9	18	mashmene	175	24	22	20	20
9	18	mashmene	176	24	22	26	20
9	18	mashmene	177	24	22	26	20
9	18	mashmene	178	24	22	26	20
9	18	mashmene	179	24	22	26	20
9	18	mashmene	180	24	22	26	20
10	7	mashmase	181	24	22	46	26
10	7	mashmase	182	24	22	46	26
10	7	mashmase	183	24	22	46	26
10	7	mashmase	184	24	22	44	24
10	7	mashmase	185	24	22	44	24
10	7	mashmase	186	24	22	22	24
10	7	mashmase	187	24	22	22	24
10	7	mashmase	188	24	22	22	24
10	7	mashmase	189	24	22	22	26
10	7	mashmase	190	24	22	26	22
10	7	mashmase	191	24	22	26	24
10	7	mashmase	192	24	22	26	24
10	7	mashmase	193	24	22	26	24
10	7	mashmase	194	24	22	26	24
10	7	mashmase	195	24	22	26	24
10	7	mashmase	196	24	22	26	24
10	7	mashmase	197	24	22	26	24
10	7	mashmase	198	24	22	26	24
10	7	mashmase	199	24	22	26	24
10	7	mashmase	200	24	22	26	24
11	7	menhmene	201	26	24	22	22
11	7	menhmene	202	26	24	22	22
11	7	menhmene	203	26	24	22	22
11	7	menhmene	204	26	24	22	22
11	7	menhmene	205	26	24	22	22
11	7	menhmene	206	26	24	28	22
11	7	menhmene	207	26	24	28	22
11	7	menhmene	208	26	24	28	22
11	7	menhmene	209	26	24	28	22
11	7	menhmene	210	26	24	28	22
11	7	menhmene	211	26	24	28	26
11	7	menhmene	212	26	24	28	26
11	7	menhmene	213	26	24	28	26
11	7	menhmene	214	26	24	28	26
11	7	menhmene	215	26	24	28	26
11	7	menhmene	216	26	24	24	28
11	7	menhmene	217	26	24	24	28
11	7	menhmene	218	26	24	24	28
11	7	menhmene	219	26	24	24	28
11	7	menhmene	220	26	24	24	28
12	7	mashmene	221	24	24	26	22
12	7	mashmene	222	24	24	26	22
12	7	mashmene	223	24	24	26	22
12	7	mashmene	224	24	24	26	22
12	7	mashmene	225	24	24	26	22
12	7	mashmene	226	24	24	22	24
12	7	mashmene	227	24	24	22	24
12	7	mashmene	228	24	24	22	24
12	7	mashmene	229	24	24	22	24
12	7	mashmene	230	24	24	22	24
12	7	mashmene	231	24	24	22	26
12	7	mashmene	232	24	24	22	26
12	7	mashmene	233	24	24	22	26
12	7	mashmene	234	24	24	22	26
12	7	mashmene	235	24	24	22	26
12	7	mashmene	236	24	24	26	26
12	7	mashmene	237	24	24	26	26
12	7	mashmene	238	24	24	26	26
12	7	mashmene	239	24	24	26	26
12	7	mashmene	240	24	24	26	26
13	17	mashmase	241	22	24	18	26
13	17	mashmase	242	22	24	18	26
13	17	mashmase	243	22	24	20	24
13	17	mashmase	244	22	24	18	24
13	17	mashmase	245	22	24	16	26
13	17	mashmase	246	22	24	24	18
13	17	mashmase	247	22	24	26	20
13	17	mashmase	248	22	24	24	20
13	17	mashmase	249	22	24	26	20
13	17	mashmase	250	22	24	20	22
13	17	mashmase	251	22	24	20	24
13	17	mashmase	252	22	24	20	24
13	17	mashmase	253	22	24	22	26
13	17	mashmase	254	22	24	22	22
13	17	mashmase	255	22	24	20	26
13	17	mashmase	256	22	24	20	22
13	17	mashmase	257	22	24	22	28
13	17	mashmase	258	22	24	24	26
13	17	mashmase	259	22	24	24	26
13	17	mashmase	260	22	24	24	26
14	17	menhmene	261	24	22	20	20
14	17	menhmene	262	24	22	20	20
14	17	menhmene	263	24	22	20	20
14	17	menhmene	264	24	22	20	20
14	17	menhmene	265	24	22	20	20
14	17	menhmene	266	24	22	22	22
14	17	menhmene	267	24	22	22	22
14	17	menhmene	268	24	22	22	22
14	17	menhmene	269	24	22	22	22
14	17	menhmene	270	24	22	22	22
14	17	menhmene	271	24	22	24	22
14	17	menhmene	272	24	22	24	22
14	17	menhmene	273	24	22	24	22
14	17	menhmene	274	24	22	24	22
14	17	menhmene	275	24	22	24	22
14	17	menhmene	276	24	22	24	18
14	17	menhmene	277	24	22	24	18
14	17	menhmene	278	24	22	24	18
14	17	menhmene	279	24	22	24	18
14	17	menhmene	280	24	22	24	18
15	17	mashmene	281	24	22	22	18
15	17	mashmene	282	24	22	22	18
15	17	mashmene	283	24	22	22	18
15	17	mashmene	284	24	22	22	18
15	17	mashmene	285	24	22	22	18
15	17	mashmene	286	24	22	26	22
15	17	mashmene	287	24	22	26	22
15	17	mashmene	288	24	22	26	22
15	17	mashmene	289	24	22	26	22
15	17	mashmene	290	24	22	26	22
15	17	mashmene	291	24	22	24	24
15	17	mashmene	292	24	22	24	24
15	17	mashmene	293	24	22	24	24
15	17	mashmene	294	24	22	24	24
15	17	mashmene	295	24	22	24	24
15	17	mashmene	296	24	22	20	22
15	17	mashmene	297	24	22	20	22
15	17	mashmene	298	24	22	20	22
15	17	mashmene	299	24	22	20	22
15	17	mashmene	300	24	22	20	22
16	9	mashmase	301	24	24	38	36
16	9	mashmase	302	24	24	42	32
16	9	mashmase	303	24	24	42	24
16	9	mashmase	304	24	24	36	22
16	9	mashmase	305	24	24	30	20
16	9	mashmase	306	24	24	24	20
16	9	mashmase	307	24	24	24	20
16	9	mashmase	308	24	24	24	20
16	9	mashmase	309	24	24	24	20
16	9	mashmase	310	24	24	24	20
16	9	mashmase	311	24	24	20	26
16	9	mashmase	312	24	24	24	26
16	9	mashmase	313	24	24	24	26
16	9	mashmase	314	24	24	24	26
16	9	mashmase	315	24	24	24	26
16	9	mashmase	316	24	24	26	22
16	9	mashmase	317	24	24	26	22
16	9	mashmase	318	24	24	26	22
16	9	mashmase	319	24	24	26	22
16	9	mashmase	320	24	24	26	22
17	9	menhmene	321	26	22	24	22
17	9	menhmene	322	26	22	24	22
17	9	menhmene	323	26	22	24	22
17	9	menhmene	324	26	22	24	22
17	9	menhmene	325	26	22	24	22
17	9	menhmene	326	26	22	26	22
17	9	menhmene	327	26	22	26	22
17	9	menhmene	328	26	22	26	22
17	9	menhmene	329	26	22	26	22
17	9	menhmene	330	26	22	26	22
17	9	menhmene	331	26	22	26	26
17	9	menhmene	332	26	22	26	26
17	9	menhmene	333	26	22	26	26
17	9	menhmene	334	26	22	26	26
17	9	menhmene	335	26	22	26	26
17	9	menhmene	336	26	22	22	24
17	9	menhmene	337	26	22	22	24
17	9	menhmene	338	26	22	22	24
17	9	menhmene	339	26	22	22	24
17	9	menhmene	340	26	22	22	24
18	9	mashmene	341	22	26	24	24
18	9	mashmene	342	22	26	24	24
18	9	mashmene	343	22	26	24	24
18	9	mashmene	344	22	26	24	24
18	9	mashmene	345	22	26	24	24
18	9	mashmene	346	22	26	26	28
18	9	mashmene	347	22	26	26	28
18	9	mashmene	348	22	26	26	28
18	9	mashmene	349	22	26	26	28
18	9	mashmene	350	22	26	26	28
18	9	mashmene	351	22	26	22	28
18	9	mashmene	352	22	26	22	28
18	9	mashmene	353	22	26	22	28
18	9	mashmene	354	22	26	22	28
18	9	mashmene	355	22	26	22	28
18	9	mashmene	356	22	26	20	26
18	9	mashmene	357	22	26	20	26
18	9	mashmene	358	22	26	20	26
18	9	mashmene	359	22	26	20	26
18	9	mashmene	360	22	26	20	26
19	10	mashmase	361	24	24	22	24
19	10	mashmase	362	24	24	26	22
19	10	mashmase	363	24	24	30	22
19	10	mashmase	364	24	24	24	24
19	10	mashmase	365	24	24	20	24
19	10	mashmase	366	24	24	22	28
19	10	mashmase	367	24	24	20	28
19	10	mashmase	368	24	24	20	26
19	10	mashmase	369	24	24	20	26
19	10	mashmase	370	24	24	20	26
19	10	mashmase	371	24	24	20	26
19	10	mashmase	372	24	24	22	26
19	10	mashmase	373	24	24	22	26
19	10	mashmase	374	24	24	24	30
19	10	mashmase	375	24	24	24	30
19	10	mashmase	376	24	24	24	30
19	10	mashmase	377	24	24	24	30
19	10	mashmase	378	24	24	24	28
19	10	mashmase	379	24	24	24	28
19	10	mashmase	380	24	24	24	28
20	10	menhmene	381	26	22	28	20
20	10	menhmene	382	26	22	28	20
20	10	menhmene	383	26	22	28	20
20	10	menhmene	384	26	22	28	20
20	10	menhmene	385	26	22	28	20
20	10	menhmene	386	26	22	26	20
20	10	menhmene	387	26	22	26	20
20	10	menhmene	388	26	22	26	20
20	10	menhmene	389	26	22	26	20
20	10	menhmene	390	26	22	26	20
20	10	menhmene	391	26	22	26	22
20	10	menhmene	392	26	22	26	22
20	10	menhmene	393	26	22	26	22
20	10	menhmene	394	26	22	26	22
20	10	menhmene	395	26	22	26	22
20	10	menhmene	396	26	22	28	22
20	10	menhmene	397	26	22	28	22
20	10	menhmene	398	26	22	28	22
20	10	menhmene	399	26	22	28	22
20	10	menhmene	400	26	22	28	22
21	10	mashmene	401	26	20	28	20
21	10	mashmene	402	26	20	28	20
21	10	mashmene	403	26	20	28	20
21	10	mashmene	404	26	20	28	20
21	10	mashmene	405	26	20	28	20
21	10	mashmene	406	26	20	26	20
21	10	mashmene	407	26	20	26	20
21	10	mashmene	408	26	20	26	20
21	10	mashmene	409	26	20	26	20
21	10	mashmene	410	26	20	26	20
21	10	mashmene	411	26	20	28	22
21	10	mashmene	412	26	20	28	22
21	10	mashmene	413	26	20	28	22
21	10	mashmene	414	26	20	28	22
21	10	mashmene	415	26	20	28	22
21	10	mashmene	416	26	20	26	22
21	10	mashmene	417	26	20	26	22
21	10	mashmene	418	26	20	26	22
21	10	mashmene	419	26	20	26	22
21	10	mashmene	420	26	20	26	22
22	11	mashmase	421	26	24	34	30
22	11	mashmase	422	26	24	24	28
22	11	mashmase	423	26	24	24	26
22	11	mashmase	424	26	24	24	24
22	11	mashmase	425	26	24	24	24
22	11	mashmase	426	26	24	28	28
22	11	mashmase	427	26	24	26	34
22	11	mashmase	428	26	24	28	28
22	11	mashmase	429	26	24	26	28
22	11	mashmase	430	26	24	26	28
22	11	mashmase	431	26	24	26	28
22	11	mashmase	432	26	24	28	26
22	11	mashmase	433	26	24	30	24
22	11	mashmase	434	26	24	28	24
22	11	mashmase	435	26	24	44	20
22	11	mashmase	436	26	24	28	22
22	11	mashmase	437	26	24	26	20
22	11	mashmase	438	26	24	26	24
22	11	mashmase	439	26	24	26	24
22	11	mashmase	440	26	24	26	24
23	11	menhmene	441	28	22	28	22
23	11	menhmene	442	28	22	28	22
23	11	menhmene	443	28	22	28	22
23	11	menhmene	444	28	22	28	22
23	11	menhmene	445	28	22	28	22
23	11	menhmene	446	28	22	28	22
23	11	menhmene	447	28	22	28	22
23	11	menhmene	448	28	22	28	22
23	11	menhmene	449	28	22	28	22
23	11	menhmene	450	28	22	28	22
23	11	menhmene	451	28	22	30	22
23	11	menhmene	452	28	22	30	22
23	11	menhmene	453	28	22	30	22
23	11	menhmene	454	28	22	30	22
23	11	menhmene	455	28	22	30	22
23	11	menhmene	456	28	22	30	24
23	11	menhmene	457	28	22	30	24
23	11	menhmene	458	28	22	30	24
23	11	menhmene	459	28	22	30	24
23	11	menhmene	460	28	22	30	24
24	11	mashmene	461	24	28	24	26
24	11	mashmene	462	24	28	24	26
24	11	mashmene	463	24	28	24	26
24	11	mashmene	464	24	28	24	26
24	11	mashmene	465	24	28	24	26
24	11	mashmene	466	24	28	26	26
24	11	mashmene	467	24	28	26	26
24	11	mashmene	468	24	28	26	26
24	11	mashmene	469	24	28	26	26
24	11	mashmene	470	24	28	26	26
24	11	mashmene	471	24	28	22	28
24	11	mashmene	472	24	28	22	28
24	11	mashmene	473	24	28	22	28
24	11	mashmene	474	24	28	22	28
24	11	mashmene	475	24	28	22	28
24	11	mashmene	476	24	28	26	28
24	11	mashmene	477	24	28	26	28
24	11	mashmene	478	24	28	26	28
24	11	mashmene	479	24	28	26	28
24	11	mashmene	480	24	28	26	28
25	12	mashmase	481	26	24	18	44
25	12	mashmase	482	26	24	28	36
25	12	mashmase	483	26	24	26	34
25	12	mashmase	484	26	24	22	34
25	12	mashmase	485	26	24	26	36
25	12	mashmase	486	26	24	28	22
25	12	mashmase	487	26	24	30	28
25	12	mashmase	488	26	24	28	30
25	12	mashmase	489	26	24	26	28
25	12	mashmase	490	26	24	32	24
25	12	mashmase	491	26	24	28	26
25	12	mashmase	492	26	24	28	26
25	12	mashmase	493	26	24	24	24
25	12	mashmase	494	26	24	26	28
25	12	mashmase	495	26	24	24	26
25	12	mashmase	496	26	24	24	26
25	12	mashmase	497	26	24	24	24
25	12	mashmase	498	26	24	24	24
25	12	mashmase	499	26	24	24	24
25	12	mashmase	500	26	24	26	28
26	12	menhmene	501	24	26	22	24
26	12	menhmene	502	24	26	22	24
26	12	menhmene	503	24	26	22	24
26	12	menhmene	504	24	26	22	24
26	12	menhmene	505	24	26	22	24
26	12	menhmene	506	24	26	24	26
26	12	menhmene	507	24	26	24	26
26	12	menhmene	508	24	26	24	26
26	12	menhmene	509	24	26	24	26
26	12	menhmene	510	24	26	24	26
26	12	menhmene	511	24	26	24	28
26	12	menhmene	512	24	26	24	28
26	12	menhmene	513	24	26	24	28
26	12	menhmene	514	24	26	24	28
26	12	menhmene	515	24	26	24	28
26	12	menhmene	516	24	26	22	28
26	12	menhmene	517	24	26	22	28
26	12	menhmene	518	24	26	22	28
26	12	menhmene	519	24	26	22	28
26	12	menhmene	520	24	26	22	28
27	12	mashmene	521	26	22	26	22
27	12	mashmene	522	26	22	26	22
27	12	mashmene	523	26	22	26	22
27	12	mashmene	524	26	22	26	22
27	12	mashmene	525	26	22	26	22
27	12	mashmene	526	26	22	26	22
27	12	mashmene	527	26	22	26	22
27	12	mashmene	528	26	22	26	22
27	12	mashmene	529	26	22	26	22
27	12	mashmene	530	26	22	26	22
27	12	mashmene	531	26	22	26	24
27	12	mashmene	532	26	22	26	24
27	12	mashmene	533	26	22	26	24
27	12	mashmene	534	26	22	26	24
27	12	mashmene	535	26	22	26	24
27	12	mashmene	536	26	22	26	24
27	12	mashmene	537	26	22	26	24
27	12	mashmene	538	26	22	26	24
27	12	mashmene	539	26	22	26	24
27	12	mashmene	540	26	22	26	24
28	13	mashmase	541	24	24	20	30
28	13	mashmase	542	24	24	22	28
28	13	mashmase	543	24	24	22	26
28	13	mashmase	544	24	24	22	26
28	13	mashmase	545	24	24	20	26
28	13	mashmase	546	24	24	28	22
28	13	mashmase	547	24	24	30	22
28	13	mashmase	548	24	24	26	24
28	13	mashmase	549	24	24	28	26
28	13	mashmase	550	24	24	30	26
28	13	mashmase	551	24	24	18	22
28	13	mashmase	552	24	24	18	24
28	13	mashmase	553	24	24	20	24
28	13	mashmase	554	24	24	22	22
28	13	mashmase	555	24	24	20	24
28	13	mashmase	556	24	24	24	26
28	13	mashmase	557	24	24	24	26
28	13	mashmase	558	24	24	28	30
28	13	mashmase	559	24	24	26	24
28	13	mashmase	560	24	24	28	24
29	13	menhmene	561	26	22	26	20
29	13	menhmene	562	26	22	26	20
29	13	menhmene	563	26	22	26	20
29	13	menhmene	564	26	22	26	20
29	13	menhmene	565	26	22	26	20
29	13	menhmene	566	26	22	28	22
29	13	menhmene	567	26	22	28	22
29	13	menhmene	568	26	22	28	22
29	13	menhmene	569	26	22	28	22
29	13	menhmene	570	26	22	28	22
29	13	menhmene	571	26	22	26	26
29	13	menhmene	572	26	22	26	26
29	13	menhmene	573	26	22	26	26
29	13	menhmene	574	26	22	26	26
29	13	menhmene	575	26	22	26	26
29	13	menhmene	576	26	22	22	22
29	13	menhmene	577	26	22	22	22
29	13	menhmene	578	26	22	22	22
29	13	menhmene	579	26	22	22	22
29	13	menhmene	580	26	22	22	22
30	13	mashmene	581	26	22	22	22
30	13	mashmene	582	26	22	22	22
30	13	mashmene	583	26	22	22	22
30	13	mashmene	584	26	22	22	22
30	13	mashmene	585	26	22	22	22
30	13	mashmene	586	26	22	24	20
30	13	mashmene	587	26	22	24	20
30	13	mashmene	588	26	22	24	20
30	13	mashmene	589	26	22	24	20
30	13	mashmene	590	26	22	24	20
30	13	mashmene	591	26	22	22	26
30	13	mashmene	592	26	22	22	26
30	13	mashmene	593	26	22	22	26
30	13	mashmene	594	26	22	22	26
30	13	mashmene	595	26	22	22	26
30	13	mashmene	596	26	22	26	24
30	13	mashmene	597	26	22	26	24
30	13	mashmene	598	26	22	26	24
30	13	mashmene	599	26	22	26	24
30	13	mashmene	600	26	22	26	24
31	14	mashmase	601	26	24	28	26
31	14	mashmase	602	26	24	30	26
31	14	mashmase	603	26	24	30	24
31	14	mashmase	604	26	24	28	24
31	14	mashmase	605	26	24	24	24
31	14	mashmase	606	26	24	24	24
31	14	mashmase	607	26	24	24	22
31	14	mashmase	608	26	24	24	22
31	14	mashmase	609	26	24	28	22
31	14	mashmase	610	26	24	32	18
31	14	mashmase	611	26	24	22	30
31	14	mashmase	612	26	24	20	28
31	14	mashmase	613	26	24	18	34
31	14	mashmase	614	26	24	18	34
31	14	mashmase	615	26	24	26	30
31	14	mashmase	616	26	24	24	30
31	14	mashmase	617	26	24	26	30
31	14	mashmase	618	26	24	26	30
31	14	mashmase	619	26	24	38	30
31	14	mashmase	620	26	24	NA	NA
32	14	menhmene	621	24	24	24	22
32	14	menhmene	622	24	24	24	22
32	14	menhmene	623	24	24	24	22
32	14	menhmene	624	24	24	24	22
32	14	menhmene	625	24	24	24	22
32	14	menhmene	626	24	24	26	22
32	14	menhmene	627	24	24	26	22
32	14	menhmene	628	24	24	26	22
32	14	menhmene	629	24	24	26	22
32	14	menhmene	630	24	24	26	22
32	14	menhmene	631	24	24	26	24
32	14	menhmene	632	24	24	26	24
32	14	menhmene	633	24	24	26	24
32	14	menhmene	634	24	24	26	24
32	14	menhmene	635	24	24	26	24
32	14	menhmene	636	24	24	24	26
32	14	menhmene	637	24	24	24	26
32	14	menhmene	638	24	24	24	26
32	14	menhmene	639	24	24	24	26
32	14	menhmene	640	24	24	24	26
33	14	mashmene	641	22	22	18	24
33	14	mashmene	642	22	22	18	24
33	14	mashmene	643	22	22	18	24
33	14	mashmene	644	22	22	18	24
33	14	mashmene	645	22	22	18	24
33	14	mashmene	646	22	22	20	20
33	14	mashmene	647	22	22	20	20
33	14	mashmene	648	22	22	20	20
33	14	mashmene	649	22	22	20	20
33	14	mashmene	650	22	22	20	20
33	14	mashmene	651	22	22	24	22
33	14	mashmene	652	22	22	24	22
33	14	mashmene	653	22	22	24	22
33	14	mashmene	654	22	22	24	22
33	14	mashmene	655	22	22	24	22
33	14	mashmene	656	22	22	22	26
33	14	mashmene	657	22	22	22	26
33	14	mashmene	658	22	22	22	26
33	14	mashmene	659	22	22	22	26
33	14	mashmene	660	22	22	22	26
34	15	mashmase	661	24	22	18	26
34	15	mashmase	662	24	22	18	30
34	15	mashmase	663	24	22	26	24
34	15	mashmase	664	24	22	20	22
34	15	mashmase	665	24	22	22	24
34	15	mashmase	666	24	22	26	24
34	15	mashmase	667	24	22	22	24
34	15	mashmase	668	24	22	22	24
34	15	mashmase	669	24	22	22	24
34	15	mashmase	670	24	22	24	22
34	15	mashmase	671	24	22	24	22
34	15	mashmase	672	24	22	24	24
34	15	mashmase	673	24	22	22	22
34	15	mashmase	674	24	22	26	22
34	15	mashmase	675	24	22	26	20
34	15	mashmase	676	24	22	28	20
34	15	mashmase	677	24	22	26	22
34	15	mashmase	678	24	22	26	22
34	15	mashmase	679	24	22	26	22
34	15	mashmase	680	24	22	26	22
35	15	menhmene	681	26	22	24	22
35	15	menhmene	682	26	22	24	22
35	15	menhmene	683	26	22	24	22
35	15	menhmene	684	26	22	24	22
35	15	menhmene	685	26	22	24	22
35	15	menhmene	686	26	22	24	22
35	15	menhmene	687	26	22	24	22
35	15	menhmene	688	26	22	24	22
35	15	menhmene	689	26	22	24	22
35	15	menhmene	690	26	22	24	22
35	15	menhmene	691	26	22	26	22
35	15	menhmene	692	26	22	26	22
35	15	menhmene	693	26	22	26	22
35	15	menhmene	694	26	22	26	22
35	15	menhmene	695	26	22	26	22
35	15	menhmene	696	26	22	26	24
35	15	menhmene	697	26	22	26	24
35	15	menhmene	698	26	22	26	24
35	15	menhmene	699	26	22	26	24
35	15	menhmene	700	26	22	26	24
36	15	mashmene	701	24	22	22	22
36	15	mashmene	702	24	22	22	22
36	15	mashmene	703	24	22	22	22
36	15	mashmene	704	24	22	22	22
36	15	mashmene	705	24	22	22	22
36	15	mashmene	706	24	22	22	24
36	15	mashmene	707	24	22	22	24
36	15	mashmene	708	24	22	22	24
36	15	mashmene	709	24	22	22	24
36	15	mashmene	710	24	22	22	24
36	15	mashmene	711	24	22	26	20
36	15	mashmene	712	24	22	26	20
36	15	mashmene	713	24	22	26	20
36	15	mashmene	714	24	22	26	20
36	15	mashmene	715	24	22	26	20
36	15	mashmene	716	24	22	26	22
36	15	mashmene	717	24	22	26	22
36	15	mashmene	718	24	22	26	22
36	15	mashmene	719	24	22	26	22
36	15	mashmene	720	24	22	26	22
37	16	mashmase	721	26	24	28	20
37	16	mashmase	722	26	24	28	20
37	16	mashmase	723	26	24	28	20
37	16	mashmase	724	26	24	26	22
37	16	mashmase	725	26	24	28	22
37	16	mashmase	726	26	24	22	22
37	16	mashmase	727	26	24	26	22
37	16	mashmase	728	26	24	22	22
37	16	mashmase	729	26	24	22	24
37	16	mashmase	730	26	24	24	24
37	16	mashmase	731	26	24	26	26
37	16	mashmase	732	26	24	28	28
37	16	mashmase	733	26	24	26	28
37	16	mashmase	734	26	24	26	28
37	16	mashmase	735	26	24	26	28
37	16	mashmase	736	26	24	24	34
37	16	mashmase	737	26	24	24	34
37	16	mashmase	738	26	24	24	32
37	16	mashmase	739	26	24	22	30
37	16	mashmase	740	26	24	24	30
38	16	menhmene	741	24	22	22	22
38	16	menhmene	742	24	22	22	22
38	16	menhmene	743	24	22	22	22
38	16	menhmene	744	24	22	22	22
38	16	menhmene	745	24	22	22	22
38	16	menhmene	746	24	22	22	20
38	16	menhmene	747	24	22	22	20
38	16	menhmene	748	24	22	22	20
38	16	menhmene	749	24	22	22	20
38	16	menhmene	750	24	22	22	20
38	16	menhmene	751	24	22	26	20
38	16	menhmene	752	24	22	26	20
38	16	menhmene	753	24	22	26	20
38	16	menhmene	754	24	22	26	20
38	16	menhmene	755	24	22	26	20
38	16	menhmene	756	24	22	26	22
38	16	menhmene	757	24	22	26	22
38	16	menhmene	758	24	22	26	22
38	16	menhmene	759	24	22	26	22
38	16	menhmene	760	24	22	26	22
39	16	mashmene	761	24	28	24	26
39	16	mashmene	762	24	28	24	26
39	16	mashmene	763	24	28	24	26
39	16	mashmene	764	24	28	24	26
39	16	mashmene	765	24	28	24	26
39	16	mashmene	766	24	28	26	26
39	16	mashmene	767	24	28	26	26
39	16	mashmene	768	24	28	26	26
39	16	mashmene	769	24	28	26	26
39	16	mashmene	770	24	28	26	26
39	16	mashmene	771	24	28	24	30
39	16	mashmene	772	24	28	24	30
39	16	mashmene	773	24	28	24	30
39	16	mashmene	774	24	28	24	30
39	16	mashmene	775	24	28	24	30
39	16	mashmene	776	24	28	22	28
39	16	mashmene	777	24	28	22	28
39	16	mashmene	778	24	28	22	28
39	16	mashmene	779	24	28	22	28
39	16	mashmene	780	24	28	22	28
40	2	mashmase	781	26	24	26	20
40	2	mashmase	782	26	24	24	22
40	2	mashmase	783	26	24	24	20
40	2	mashmase	784	26	24	24	22
40	2	mashmase	785	26	24	26	20
40	2	mashmase	786	26	24	24	24
40	2	mashmase	787	26	24	20	26
40	2	mashmase	788	26	24	26	24
40	2	mashmase	789	26	24	24	22
40	2	mashmase	790	26	24	22	22
40	2	mashmase	791	26	24	30	28
40	2	mashmase	792	26	24	28	22
40	2	mashmase	793	26	24	30	22
40	2	mashmase	794	26	24	30	24
40	2	mashmase	795	26	24	26	24
40	2	mashmase	796	26	24	28	24
40	2	mashmase	797	26	24	30	28
40	2	mashmase	798	26	24	30	28
40	2	mashmase	799	26	24	32	24
40	2	mashmase	800	26	24	28	26
41	2	menhmene	801	26	20	26	18
41	2	menhmene	802	26	20	26	18
41	2	menhmene	803	26	20	26	18
41	2	menhmene	804	26	20	26	18
41	2	menhmene	805	26	20	26	18
41	2	menhmene	806	26	20	26	20
41	2	menhmene	807	26	20	26	20
41	2	menhmene	808	26	20	26	20
41	2	menhmene	809	26	20	26	20
41	2	menhmene	810	26	20	26	20
41	2	menhmene	811	26	20	24	20
41	2	menhmene	812	26	20	24	20
41	2	menhmene	813	26	20	24	20
41	2	menhmene	814	26	20	24	20
41	2	menhmene	815	26	20	24	20
41	2	menhmene	816	26	20	24	18
41	2	menhmene	817	26	20	24	18
41	2	menhmene	818	26	20	24	18
41	2	menhmene	819	26	20	24	18
41	2	menhmene	820	26	20	24	18
42	2	mashmene	821	22	26	20	24
42	2	mashmene	822	22	26	20	24
42	2	mashmene	823	22	26	20	24
42	2	mashmene	824	22	26	20	24
42	2	mashmene	825	22	26	20	24
42	2	mashmene	826	22	26	20	26
42	2	mashmene	827	22	26	20	26
42	2	mashmene	828	22	26	20	26
42	2	mashmene	829	22	26	20	26
42	2	mashmene	830	22	26	20	26
42	2	mashmene	831	22	26	22	24
42	2	mashmene	832	22	26	22	24
42	2	mashmene	833	22	26	22	24
42	2	mashmene	834	22	26	22	24
42	2	mashmene	835	22	26	22	24
42	2	mashmene	836	22	26	22	26
42	2	mashmene	837	22	26	22	26
42	2	mashmene	838	22	26	22	26
42	2	mashmene	839	22	26	22	26
42	2	mashmene	840	22	26	22	26
43	1	mashmase	841	26	24	22	44
43	1	mashmase	842	26	24	18	44
43	1	mashmase	843	26	24	22	44
43	1	mashmase	844	26	24	16	40
43	1	mashmase	845	26	24	20	40
43	1	mashmase	846	26	24	28	22
43	1	mashmase	847	26	24	28	24
43	1	mashmase	848	26	24	28	22
43	1	mashmase	849	26	24	26	22
43	1	mashmase	850	26	24	24	22
43	1	mashmase	851	26	24	16	26
43	1	mashmase	852	26	24	18	26
43	1	mashmase	853	26	24	26	26
43	1	mashmase	854	26	24	26	26
43	1	mashmase	855	26	24	26	26
43	1	mashmase	856	26	24	26	24
43	1	mashmase	857	26	24	24	26
43	1	mashmase	858	26	24	28	26
43	1	mashmase	859	26	24	24	26
43	1	mashmase	860	26	24	24	26
44	1	menhmene	861	26	24	16	32
44	1	menhmene	862	26	24	24	24
44	1	menhmene	863	26	24	24	24
44	1	menhmene	864	26	24	NA	NA
44	1	menhmene	865	26	24	18	24
44	1	menhmene	866	26	24	24	26
44	1	menhmene	867	26	24	26	28
44	1	menhmene	868	26	24	26	20
44	1	menhmene	869	26	24	28	22
44	1	menhmene	870	26	24	28	18
44	1	menhmene	871	26	24	26	18
44	1	menhmene	872	26	24	42	28
44	1	menhmene	873	26	24	30	22
44	1	menhmene	874	26	24	24	28
44	1	menhmene	875	26	24	34	26
44	1	menhmene	876	26	24	NA	NA
44	1	menhmene	877	26	24	NA	NA
44	1	menhmene	878	26	24	NA	NA
44	1	menhmene	879	26	24	NA	NA
44	1	menhmene	880	26	24	28	20
45	1	mashmene	881	22	24	20	22
45	1	mashmene	882	22	24	20	22
45	1	mashmene	883	22	24	20	22
45	1	mashmene	884	22	24	20	22
45	1	mashmene	885	22	24	20	22
45	1	mashmene	886	22	24	20	24
45	1	mashmene	887	22	24	20	24
45	1	mashmene	888	22	24	20	24
45	1	mashmene	889	22	24	20	24
45	1	mashmene	890	22	24	20	24
45	1	mashmene	891	22	24	24	22
45	1	mashmene	892	22	24	24	22
45	1	mashmene	893	22	24	24	22
45	1	mashmene	894	22	24	24	22
45	1	mashmene	895	22	24	24	22
45	1	mashmene	896	22	24	24	24
45	1	mashmene	897	22	24	24	24
45	1	mashmene	898	22	24	24	24
45	1	mashmene	899	22	24	24	24
45	1	mashmene	900	22	24	24	24
46	8	mashmase	901	24	24	26	26
46	8	mashmase	902	24	24	28	28
46	8	mashmase	903	24	24	30	26
46	8	mashmase	904	24	24	30	26
46	8	mashmase	905	24	24	30	26
46	8	mashmase	906	24	24	26	26
46	8	mashmase	907	24	24	26	26
46	8	mashmase	908	24	24	30	28
46	8	mashmase	909	24	24	30	28
46	8	mashmase	910	24	24	30	28
46	8	mashmase	911	24	24	30	28
46	8	mashmase	912	24	24	30	28
46	8	mashmase	913	24	24	30	28
46	8	mashmase	914	24	24	30	28
46	8	mashmase	915	24	24	26	44
46	8	mashmase	916	24	24	26	44
46	8	mashmase	917	24	24	26	44
46	8	mashmase	918	24	24	26	44
46	8	mashmase	919	24	24	26	44
46	8	mashmase	920	24	24	26	44
47	8	menhmene	921	28	20	28	20
47	8	menhmene	922	28	20	28	20
47	8	menhmene	923	28	20	28	20
47	8	menhmene	924	28	20	28	20
47	8	menhmene	925	28	20	28	20
47	8	menhmene	926	28	20	26	20
47	8	menhmene	927	28	20	26	20
47	8	menhmene	928	28	20	26	20
47	8	menhmene	929	28	20	26	20
47	8	menhmene	930	28	20	26	20
47	8	menhmene	931	28	20	30	20
47	8	menhmene	932	28	20	30	20
47	8	menhmene	933	28	20	30	20
47	8	menhmene	934	28	20	30	20
47	8	menhmene	935	28	20	30	20
47	8	menhmene	936	28	20	28	22
47	8	menhmene	937	28	20	28	22
47	8	menhmene	938	28	20	28	22
47	8	menhmene	939	28	20	28	22
47	8	menhmene	940	28	20	28	22
48	8	mashmene	941	24	24	24	22
48	8	mashmene	942	24	24	24	22
48	8	mashmene	943	24	24	24	22
48	8	mashmene	944	24	24	24	22
48	8	mashmene	945	24	24	24	22
48	8	mashmene	946	24	24	24	24
48	8	mashmene	947	24	24	24	24
48	8	mashmene	948	24	24	24	24
48	8	mashmene	949	24	24	24	24
48	8	mashmene	950	24	24	24	24
48	8	mashmene	951	24	24	26	22
48	8	mashmene	952	24	24	26	22
48	8	mashmene	953	24	24	26	22
48	8	mashmene	954	24	24	26	22
48	8	mashmene	955	24	24	26	22
48	8	mashmene	956	24	24	26	24
48	8	mashmene	957	24	24	26	24
48	8	mashmene	958	24	24	26	24
48	8	mashmene	959	24	24	26	24
48	8	mashmene	960	24	24	26	24
49	3	mashmase	961	26	24	NA	NA
49	3	mashmase	962	26	24	28	30
49	3	mashmase	963	26	24	28	24
49	3	mashmase	964	26	24	26	22
49	3	mashmase	965	26	24	26	32
49	3	mashmase	966	26	24	30	34
49	3	mashmase	967	26	24	30	36
49	3	mashmase	968	26	24	28	34
49	3	mashmase	969	26	24	24	38
49	3	mashmase	970	26	24	22	24
49	3	mashmase	971	26	24	24	24
49	3	mashmase	972	26	24	24	24
49	3	mashmase	973	26	24	24	22
49	3	mashmase	974	26	24	24	24
49	3	mashmase	975	26	24	24	24
49	3	mashmase	976	26	24	22	30
49	3	mashmase	977	26	24	24	30
49	3	mashmase	978	26	24	22	30
49	3	mashmase	979	26	24	24	28
49	3	mashmase	980	26	24	22	28
50	3	menhmene	981	24	22	22	20
50	3	menhmene	982	24	22	22	20
50	3	menhmene	983	24	22	22	20
50	3	menhmene	984	24	22	22	20
50	3	menhmene	985	24	22	22	20
50	3	menhmene	986	24	22	22	24
50	3	menhmene	987	24	22	22	24
50	3	menhmene	988	24	22	22	24
50	3	menhmene	989	24	22	22	24
50	3	menhmene	990	24	22	22	24
50	3	menhmene	991	24	22	26	20
50	3	menhmene	992	24	22	26	20
50	3	menhmene	993	24	22	26	20
50	3	menhmene	994	24	22	26	20
50	3	menhmene	995	24	22	26	20
50	3	menhmene	996	24	22	26	24
50	3	menhmene	997	24	22	26	24
50	3	menhmene	998	24	22	26	24
50	3	menhmene	999	24	22	26	24
50	3	menhmene	1000	24	22	26	24
51	3	mashmene	1001	24	24	24	22
51	3	mashmene	1002	24	24	24	22
51	3	mashmene	1003	24	24	24	22
51	3	mashmene	1004	24	24	24	22
51	3	mashmene	1005	24	24	24	22
51	3	mashmene	1006	24	24	26	26
51	3	mashmene	1007	24	24	26	26
51	3	mashmene	1008	24	24	26	26
51	3	mashmene	1009	24	24	26	26
51	3	mashmene	1010	24	24	26	26
51	3	mashmene	1011	24	24	22	28
51	3	mashmene	1012	24	24	22	28
51	3	mashmene	1013	24	24	22	28
51	3	mashmene	1014	24	24	22	28
51	3	mashmene	1015	24	24	22	28
51	3	mashmene	1016	24	24	22	24
51	3	mashmene	1017	24	24	22	24
51	3	mashmene	1018	24	24	22	24
51	3	mashmene	1019	24	24	22	24
51	3	mashmene	1020	24	24	22	24
52	4	mashmase	1021	24	26	26	26
52	4	mashmase	1022	24	26	24	28
52	4	mashmase	1023	24	26	28	24
52	4	mashmase	1024	24	26	30	28
52	4	mashmase	1025	24	26	26	26
52	4	mashmase	1026	24	26	20	26
52	4	mashmase	1027	24	26	22	26
52	4	mashmase	1028	24	26	22	28
52	4	mashmase	1029	24	26	22	30
52	4	mashmase	1030	24	26	24	30
52	4	mashmase	1031	24	26	18	22
52	4	mashmase	1032	24	26	18	24
52	4	mashmase	1033	24	26	18	24
52	4	mashmase	1034	24	26	22	20
52	4	mashmase	1035	24	26	22	24
52	4	mashmase	1036	24	26	28	24
52	4	mashmase	1037	24	26	28	24
52	4	mashmase	1038	24	26	26	26
52	4	mashmase	1039	24	26	24	24
52	4	mashmase	1040	24	26	24	6
53	4	menhmene	1041	28	22	24	20
53	4	menhmene	1042	28	22	24	20
53	4	menhmene	1043	28	22	24	20
53	4	menhmene	1044	28	22	24	20
53	4	menhmene	1045	28	22	24	20
53	4	menhmene	1046	28	22	24	22
53	4	menhmene	1047	28	22	24	22
53	4	menhmene	1048	28	22	24	22
53	4	menhmene	1049	28	22	24	22
53	4	menhmene	1050	28	22	24	22
53	4	menhmene	1051	28	22	28	20
53	4	menhmene	1052	28	22	28	20
53	4	menhmene	1053	28	22	28	20
53	4	menhmene	1054	28	22	28	20
53	4	menhmene	1055	28	22	28	20
53	4	menhmene	1056	28	22	28	22
53	4	menhmene	1057	28	22	28	22
53	4	menhmene	1058	28	22	28	22
53	4	menhmene	1059	28	22	28	22
53	4	menhmene	1060	28	22	28	22
54	4	mashmene	1061	24	22	22	20
54	4	mashmene	1062	24	22	22	20
54	4	mashmene	1063	24	22	22	20
54	4	mashmene	1064	24	22	22	20
54	4	mashmene	1065	24	22	22	20
54	4	mashmene	1066	24	22	22	22
54	4	mashmene	1067	24	22	22	22
54	4	mashmene	1068	24	22	22	22
54	4	mashmene	1069	24	22	22	22
54	4	mashmene	1070	24	22	22	22
54	4	mashmene	1071	24	22	24	24
54	4	mashmene	1072	24	22	24	24
54	4	mashmene	1073	24	22	24	24
54	4	mashmene	1074	24	22	24	24
54	4	mashmene	1075	24	22	24	24
54	4	mashmene	1076	24	22	24	24
54	4	mashmene	1077	24	22	24	24
54	4	mashmene	1078	24	22	24	24
54	4	mashmene	1079	24	22	24	24
54	4	mashmene	1080	24	22	24	24
55	5	mashmase	1081	26	22	28	28
55	5	mashmase	1082	26	22	26	30
55	5	mashmase	1083	26	22	28	28
55	5	mashmase	1084	26	22	24	28
55	5	mashmase	1085	26	22	26	28
55	5	mashmase	1086	26	22	22	30
55	5	mashmase	1087	26	22	26	24
55	5	mashmase	1088	26	22	26	24
55	5	mashmase	1089	26	22	26	26
55	5	mashmase	1090	26	22	22	26
55	5	mashmase	1091	26	22	24	28
55	5	mashmase	1092	26	22	22	24
55	5	mashmase	1093	26	22	2	18
55	5	mashmase	1094	26	22	26	20
55	5	mashmase	1095	26	22	24	20
55	5	mashmase	1096	26	22	28	24
55	5	mashmase	1097	26	22	30	24
55	5	mashmase	1098	26	22	30	22
55	5	mashmase	1099	26	22	26	26
55	5	mashmase	1100	26	22	24	24
56	5	menhmene	1101	24	22	22	20
56	5	menhmene	1102	24	22	22	20
56	5	menhmene	1103	24	22	22	20
56	5	menhmene	1104	24	22	22	20
56	5	menhmene	1105	24	22	22	20
56	5	menhmene	1106	24	22	22	24
56	5	menhmene	1107	24	22	22	24
56	5	menhmene	1108	24	22	22	24
56	5	menhmene	1109	24	22	22	24
56	5	menhmene	1110	24	22	22	24
56	5	menhmene	1111	24	22	24	20
56	5	menhmene	1112	24	22	24	20
56	5	menhmene	1113	24	22	24	20
56	5	menhmene	1114	24	22	24	20
56	5	menhmene	1115	24	22	24	20
56	5	menhmene	1116	24	22	26	24
56	5	menhmene	1117	24	22	26	24
56	5	menhmene	1118	24	22	26	24
56	5	menhmene	1119	24	22	26	24
56	5	menhmene	1120	24	22	26	24
57	5	mashmene	1121	24	24	24	22
57	5	mashmene	1122	24	24	24	22
57	5	mashmene	1123	24	24	24	22
57	5	mashmene	1124	24	24	24	22
57	5	mashmene	1125	24	24	24	22
57	5	mashmene	1126	24	24	26	24
57	5	mashmene	1127	24	24	26	24
57	5	mashmene	1128	24	24	26	24
57	5	mashmene	1129	24	24	26	24
57	5	mashmene	1130	24	24	26	24
57	5	mashmene	1131	24	24	24	28
57	5	mashmene	1132	24	24	24	28
57	5	mashmene	1133	24	24	24	28
57	5	mashmene	1134	24	24	24	28
57	5	mashmene	1135	24	24	24	28
57	5	mashmene	1136	24	24	22	24
57	5	mashmene	1137	24	24	22	24
57	5	mashmene	1138	24	24	22	24
57	5	mashmene	1139	24	24	22	24
57	5	mashmene	1140	24	24	22	24
58	30	mashmase	1141	28	22	34	26
58	30	mashmase	1142	28	22	32	24
58	30	mashmase	1143	28	22	28	22
58	30	mashmase	1144	28	22	28	26
58	30	mashmase	1145	28	22	26	20
58	30	mashmase	1146	28	22	28	20
58	30	mashmase	1147	28	22	26	22
58	30	mashmase	1148	28	22	24	24
58	30	mashmase	1149	28	22	24	26
58	30	mashmase	1150	28	22	26	24
58	30	mashmase	1151	28	22	32	24
58	30	mashmase	1152	28	22	28	24
58	30	mashmase	1153	28	22	32	24
58	30	mashmase	1154	28	22	36	24
58	30	mashmase	1155	28	22	32	28
58	30	mashmase	1156	28	22	30	26
58	30	mashmase	1157	28	22	30	26
58	30	mashmase	1158	28	22	32	28
58	30	mashmase	1159	28	22	30	26
58	30	mashmase	1160	28	22	32	24
59	30	menhmene	1161	24	22	24	20
59	30	menhmene	1162	24	22	24	20
59	30	menhmene	1163	24	22	24	20
59	30	menhmene	1164	24	22	24	20
59	30	menhmene	1165	24	22	24	20
59	30	menhmene	1166	24	22	22	22
59	30	menhmene	1167	24	22	22	22
59	30	menhmene	1168	24	22	22	22
59	30	menhmene	1169	24	22	22	22
59	30	menhmene	1170	24	22	22	22
59	30	menhmene	1171	24	22	24	24
59	30	menhmene	1172	24	22	24	24
59	30	menhmene	1173	24	22	24	24
59	30	menhmene	1174	24	22	24	24
59	30	menhmene	1175	24	22	24	24
59	30	menhmene	1176	24	22	26	20
59	30	menhmene	1177	24	22	26	20
59	30	menhmene	1178	24	22	26	20
59	30	menhmene	1179	24	22	26	20
59	30	menhmene	1180	24	22	26	20
60	30	mashmene	1181	28	26	26	24
60	30	mashmene	1182	28	26	26	24
60	30	mashmene	1183	28	26	26	24
60	30	mashmene	1184	28	26	26	24
60	30	mashmene	1185	28	26	26	24
60	30	mashmene	1186	28	26	26	28
60	30	mashmene	1187	28	26	26	28
60	30	mashmene	1188	28	26	26	28
60	30	mashmene	1189	28	26	26	28
60	30	mashmene	1190	28	26	26	28
60	30	mashmene	1191	28	26	30	24
60	30	mashmene	1192	28	26	30	24
60	30	mashmene	1193	28	26	30	24
60	30	mashmene	1194	28	26	30	24
60	30	mashmene	1195	28	26	30	24
60	30	mashmene	1196	28	26	30	30
60	30	mashmene	1197	28	26	30	30
60	30	mashmene	1198	28	26	30	30
60	30	mashmene	1199	28	26	30	30
60	30	mashmene	1200	28	26	30	30
61	28	mashmase	1201	26	24	22	20
61	28	mashmase	1202	26	24	24	22
61	28	mashmase	1203	26	24	22	24
61	28	mashmase	1204	26	24	22	22
61	28	mashmase	1205	26	24	26	22
61	28	mashmase	1206	26	24	28	22
61	28	mashmase	1207	26	24	24	26
61	28	mashmase	1208	26	24	26	26
61	28	mashmase	1209	26	24	28	26
61	28	mashmase	1210	26	24	30	28
61	28	mashmase	1211	26	24	28	28
61	28	mashmase	1212	26	24	24	30
61	28	mashmase	1213	26	24	26	30
61	28	mashmase	1214	26	24	26	26
61	28	mashmase	1215	26	24	24	26
61	28	mashmase	1216	26	24	20	26
61	28	mashmase	1217	26	24	22	26
61	28	mashmase	1218	26	24	24	26
61	28	mashmase	1219	26	24	22	28
61	28	mashmase	1220	26	24	24	28
62	28	menhmene	1221	26	24	28	24
62	28	menhmene	1222	26	24	28	24
62	28	menhmene	1223	26	24	28	24
62	28	menhmene	1224	26	24	28	24
62	28	menhmene	1225	26	24	28	24
62	28	menhmene	1226	26	24	26	26
62	28	menhmene	1227	26	24	26	26
62	28	menhmene	1228	26	24	26	26
62	28	menhmene	1229	26	24	26	26
62	28	menhmene	1230	26	24	26	26
62	28	menhmene	1231	26	24	26	22
62	28	menhmene	1232	26	24	26	22
62	28	menhmene	1233	26	24	26	22
62	28	menhmene	1234	26	24	26	22
62	28	menhmene	1235	26	24	26	22
62	28	menhmene	1236	26	24	24	24
62	28	menhmene	1237	26	24	24	24
62	28	menhmene	1238	26	24	24	24
62	28	menhmene	1239	26	24	24	24
62	28	menhmene	1240	26	24	24	24
63	28	mashmene	1241	26	28	24	26
63	28	mashmene	1242	26	28	24	26
63	28	mashmene	1243	26	28	24	26
63	28	mashmene	1244	26	28	24	26
63	28	mashmene	1245	26	28	28	26
63	28	mashmene	1246	26	28	28	26
63	28	mashmene	1247	26	28	28	26
63	28	mashmene	1248	26	28	28	26
63	28	mashmene	1249	26	28	28	26
63	28	mashmene	1250	26	28	28	26
63	28	mashmene	1251	26	28	28	30
63	28	mashmene	1252	26	28	28	30
63	28	mashmene	1253	26	28	28	30
63	28	mashmene	1254	26	28	28	30
63	28	mashmene	1255	26	28	28	30
63	28	mashmene	1256	26	28	24	30
63	28	mashmene	1257	26	28	24	30
63	28	mashmene	1258	26	28	24	30
63	28	mashmene	1259	26	28	24	30
63	28	mashmene	1260	26	28	24	30
64	29	mashmase	1261	26	22	22	20
64	29	mashmase	1262	26	22	24	20
64	29	mashmase	1263	26	22	24	20
64	29	mashmase	1264	26	22	26	20
64	29	mashmase	1265	26	22	26	20
64	29	mashmase	1266	26	22	26	26
64	29	mashmase	1267	26	22	26	26
64	29	mashmase	1268	26	22	22	26
64	29	mashmase	1269	26	22	26	26
64	29	mashmase	1270	26	22	26	28
64	29	mashmase	1271	26	22	26	32
64	29	mashmase	1272	26	22	28	30
64	29	mashmase	1273	26	22	38	20
64	29	mashmase	1274	26	22	22	26
64	29	mashmase	1275	26	22	24	26
64	29	mashmase	1276	26	22	24	26
64	29	mashmase	1277	26	22	24	28
64	29	mashmase	1278	26	22	28	26
64	29	mashmase	1279	26	22	28	26
64	29	mashmase	1280	26	22	28	24
65	29	menhmene	1281	26	24	28	22
65	29	menhmene	1282	26	24	28	22
65	29	menhmene	1283	26	24	28	22
65	29	menhmene	1284	26	24	28	22
65	29	menhmene	1285	26	24	28	22
65	29	menhmene	1286	26	24	26	26
65	29	menhmene	1287	26	24	26	26
65	29	menhmene	1288	26	24	26	26
65	29	menhmene	1289	26	24	26	26
65	29	menhmene	1290	26	24	26	26
65	29	menhmene	1291	26	24	22	26
65	29	menhmene	1292	26	24	22	26
65	29	menhmene	1293	26	24	22	26
65	29	menhmene	1294	26	24	22	26
65	29	menhmene	1295	26	24	22	26
65	29	menhmene	1296	26	24	22	22
65	29	menhmene	1297	26	24	22	22
65	29	menhmene	1298	26	24	22	22
65	29	menhmene	1299	26	24	22	22
65	29	menhmene	1300	26	24	22	22
66	29	mashmene	1301	26	24	26	28
66	29	mashmene	1302	26	24	26	28
66	29	mashmene	1303	26	24	26	28
66	29	mashmene	1304	26	24	26	28
66	29	mashmene	1305	26	24	26	28
66	29	mashmene	1306	26	24	28	22
66	29	mashmene	1307	26	24	28	22
66	29	mashmene	1308	26	24	28	22
66	29	mashmene	1309	26	24	28	22
66	29	mashmene	1310	26	24	28	22
66	29	mashmene	1311	26	24	26	20
66	29	mashmene	1312	26	24	26	20
66	29	mashmene	1313	26	24	26	20
66	29	mashmene	1314	26	24	26	20
66	29	mashmene	1315	26	24	26	20
66	29	mashmene	1316	26	24	26	24
66	29	mashmene	1317	26	24	26	24
66	29	mashmene	1318	26	24	26	24
66	29	mashmene	1319	26	24	26	24
66	29	mashmene	1320	26	24	26	24
67	27	mashmase	1321	24	22	24	34
67	27	mashmase	1322	24	22	24	32
67	27	mashmase	1323	24	22	20	32
67	27	mashmase	1324	24	22	24	30
67	27	mashmase	1325	24	22	22	30
67	27	mashmase	1326	24	22	20	28
67	27	mashmase	1327	24	22	24	28
67	27	mashmase	1328	24	22	30	22
67	27	mashmase	1329	24	22	28	22
67	27	mashmase	1330	24	22	26	20
67	27	mashmase	1331	24	22	28	26
67	27	mashmase	1332	24	22	34	30
67	27	mashmase	1333	24	22	24	22
67	27	mashmase	1334	24	22	28	24
67	27	mashmase	1335	24	22	26	22
67	27	mashmase	1336	24	22	30	20
67	27	mashmase	1337	24	22	22	30
67	27	mashmase	1338	24	22	24	28
67	27	mashmase	1339	24	22	24	20
67	27	mashmase	1340	24	22	26	20
68	27	menhmene	1341	26	24	24	24
68	27	menhmene	1342	26	24	24	24
68	27	menhmene	1343	26	24	24	24
68	27	menhmene	1344	26	24	24	24
68	27	menhmene	1345	26	24	24	24
68	27	menhmene	1346	26	24	26	22
68	27	menhmene	1347	26	24	26	22
68	27	menhmene	1348	26	24	26	22
68	27	menhmene	1349	26	24	26	22
68	27	menhmene	1350	26	24	26	22
68	27	menhmene	1351	26	24	24	26
68	27	menhmene	1352	26	24	24	26
68	27	menhmene	1353	26	24	24	26
68	27	menhmene	1354	26	24	24	26
68	27	menhmene	1355	26	24	24	26
68	27	menhmene	1356	26	24	28	24
68	27	menhmene	1357	26	24	28	24
68	27	menhmene	1358	26	24	28	26
68	27	menhmene	1359	26	24	26	28
68	27	menhmene	1360	26	24	26	28
69	27	mashmene	1361	26	26	22	28
69	27	mashmene	1362	26	26	22	28
69	27	mashmene	1363	26	26	22	28
69	27	mashmene	1364	26	26	22	28
69	27	mashmene	1365	26	26	22	28
69	27	mashmene	1366	26	26	28	28
69	27	mashmene	1367	26	26	28	28
69	27	mashmene	1368	26	26	28	28
69	27	mashmene	1369	26	26	28	28
69	27	mashmene	1370	26	26	28	28
69	27	mashmene	1371	26	26	24	30
69	27	mashmene	1372	26	26	24	30
69	27	mashmene	1373	26	26	24	30
69	27	mashmene	1374	26	26	24	30
69	27	mashmene	1375	26	26	24	30
69	27	mashmene	1376	26	26	26	24
69	27	mashmene	1377	26	26	26	24
69	27	mashmene	1378	26	26	26	24
69	27	mashmene	1379	26	26	26	24
69	27	mashmene	1380	26	26	26	24
70	26	mashmase	1381	24	26	16	10
70	26	mashmase	1382	24	26	12	10
70	26	mashmase	1383	24	26	18	26
70	26	mashmase	1384	24	26	30	24
70	26	mashmase	1385	24	26	28	22
70	26	mashmase	1386	24	26	28	24
70	26	mashmase	1387	24	26	26	22
70	26	mashmase	1388	24	26	16	12
70	26	mashmase	1389	24	26	14	12
70	26	mashmase	1390	24	26	10	14
70	26	mashmase	1391	24	26	32	32
70	26	mashmase	1392	24	26	18	36
70	26	mashmase	1393	24	26	26	26
70	26	mashmase	1394	24	26	26	26
70	26	mashmase	1395	24	26	24	28
70	26	mashmase	1396	24	26	28	26
70	26	mashmase	1397	24	26	26	24
70	26	mashmase	1398	24	26	26	24
70	26	mashmase	1399	24	26	24	24
70	26	mashmase	1400	24	26	28	26
71	26	menhmene	1401	24	24	22	22
71	26	menhmene	1402	24	24	22	22
71	26	menhmene	1403	24	24	22	22
71	26	menhmene	1404	24	24	22	22
71	26	menhmene	1405	24	24	22	22
71	26	menhmene	1406	24	24	22	26
71	26	menhmene	1407	24	24	22	26
71	26	menhmene	1408	24	24	22	26
71	26	menhmene	1409	24	24	22	26
71	26	menhmene	1410	24	24	22	26
71	26	menhmene	1411	24	24	26	24
71	26	menhmene	1412	24	24	26	24
71	26	menhmene	1413	24	24	26	24
71	26	menhmene	1414	24	24	26	24
71	26	menhmene	1415	24	24	26	24
71	26	menhmene	1416	24	24	24	26
71	26	menhmene	1417	24	24	24	26
71	26	menhmene	1418	24	24	24	26
71	26	menhmene	1419	24	24	24	26
71	26	menhmene	1420	24	24	24	26
72	26	mashmene	1421	28	28	26	26
72	26	mashmene	1422	28	28	26	26
72	26	mashmene	1423	28	28	26	26
72	26	mashmene	1424	28	28	26	26
72	26	mashmene	1425	28	28	26	26
72	26	mashmene	1426	28	28	26	28
72	26	mashmene	1427	28	28	26	28
72	26	mashmene	1428	28	28	26	28
72	26	mashmene	1429	28	28	26	28
72	26	mashmene	1430	28	28	26	28
72	26	mashmene	1431	28	28	28	26
72	26	mashmene	1432	28	28	28	26
72	26	mashmene	1433	28	28	28	26
72	26	mashmene	1434	28	28	28	26
72	26	mashmene	1435	28	28	28	26
72	26	mashmene	1436	28	28	28	28
72	26	mashmene	1437	28	28	28	28
72	26	mashmene	1438	28	28	28	28
72	26	mashmene	1439	28	28	28	28
72	26	mashmene	1440	28	28	28	28
73	25	mashmase	1441	24	24	28	22
73	25	mashmase	1442	24	24	24	22
73	25	mashmase	1443	24	24	26	24
73	25	mashmase	1444	24	24	22	26
73	25	mashmase	1445	24	24	24	22
73	25	mashmase	1446	24	24	24	28
73	25	mashmase	1447	24	24	22	28
73	25	mashmase	1448	24	24	20	30
73	25	mashmase	1449	24	24	20	34
73	25	mashmase	1450	24	24	22	32
73	25	mashmase	1451	24	24	30	30
73	25	mashmase	1452	24	24	28	30
73	25	mashmase	1453	24	24	26	28
73	25	mashmase	1454	24	24	28	26
73	25	mashmase	1455	24	24	24	30
73	25	mashmase	1456	24	24	22	26
73	25	mashmase	1457	24	24	18	26
73	25	mashmase	1458	24	24	20	30
73	25	mashmase	1459	24	24	28	30
73	25	mashmase	1460	24	24	26	32
74	25	menhmene	1461	26	22	26	20
74	25	menhmene	1462	26	22	26	20
74	25	menhmene	1463	26	22	26	20
74	25	menhmene	1464	26	22	26	20
74	25	menhmene	1465	26	22	26	20
74	25	menhmene	1466	26	22	28	22
74	25	menhmene	1467	26	22	28	22
74	25	menhmene	1468	26	22	28	22
74	25	menhmene	1469	26	22	28	22
74	25	menhmene	1470	26	22	28	22
74	25	menhmene	1471	26	22	24	24
74	25	menhmene	1472	26	22	24	24
74	25	menhmene	1473	26	22	24	24
74	25	menhmene	1474	26	22	24	24
74	25	menhmene	1475	26	22	24	24
74	25	menhmene	1476	26	22	24	22
74	25	menhmene	1477	26	22	24	22
74	25	menhmene	1478	26	22	24	22
74	25	menhmene	1479	26	22	24	22
74	25	menhmene	1480	26	22	24	22
75	25	mashmene	1481	26	24	28	24
75	25	mashmene	1482	26	24	28	24
75	25	mashmene	1483	26	24	28	24
75	25	mashmene	1484	26	24	28	24
75	25	mashmene	1485	26	24	28	24
75	25	mashmene	1486	26	24	26	22
75	25	mashmene	1487	26	24	26	22
75	25	mashmene	1488	26	24	26	22
75	25	mashmene	1489	26	24	26	22
75	25	mashmene	1490	26	24	26	22
75	25	mashmene	1491	26	24	26	28
75	25	mashmene	1492	26	24	26	28
75	25	mashmene	1493	26	24	26	28
75	25	mashmene	1494	26	24	26	28
75	25	mashmene	1495	26	24	26	28
75	25	mashmene	1496	26	24	28	28
75	25	mashmene	1497	26	24	28	28
75	25	mashmene	1498	26	24	28	28
75	25	mashmene	1499	26	24	28	28
75	25	mashmene	1500	26	24	28	28
76	24	mashmase	1501	26	22	30	28
76	24	mashmase	1502	26	22	30	30
76	24	mashmase	1503	26	22	30	30
76	24	mashmase	1504	26	22	30	28
76	24	mashmase	1505	26	22	32	28
76	24	mashmase	1506	26	22	28	34
76	24	mashmase	1507	26	22	28	36
76	24	mashmase	1508	26	22	28	36
76	24	mashmase	1509	26	22	30	38
76	24	mashmase	1510	26	22	28	40
76	24	mashmase	1511	26	22	24	34
76	24	mashmase	1512	26	22	26	24
76	24	mashmase	1513	26	22	26	22
76	24	mashmase	1514	26	22	26	22
76	24	mashmase	1515	26	22	24	22
76	24	mashmase	1516	26	22	22	24
76	24	mashmase	1517	26	22	22	26
76	24	mashmase	1518	26	22	24	26
76	24	mashmase	1519	26	22	26	26
76	24	mashmase	1520	26	22	28	28
77	24	menhmene	1521	24	26	22	24
77	24	menhmene	1522	24	26	22	24
77	24	menhmene	1523	24	26	22	24
77	24	menhmene	1524	24	26	22	24
77	24	menhmene	1525	24	26	22	24
77	24	menhmene	1526	24	26	26	24
77	24	menhmene	1527	24	26	26	24
77	24	menhmene	1528	24	26	26	24
77	24	menhmene	1529	24	26	26	24
77	24	menhmene	1530	24	26	26	24
77	24	menhmene	1531	24	26	26	26
77	24	menhmene	1532	24	26	26	26
77	24	menhmene	1533	24	26	26	26
77	24	menhmene	1534	24	26	24	22
77	24	menhmene	1535	24	26	24	12
77	24	menhmene	1536	24	26	22	26
77	24	menhmene	1537	24	26	22	26
77	24	menhmene	1538	24	26	20	28
77	24	menhmene	1539	24	26	14	24
77	24	menhmene	1540	24	26	24	12
78	24	mashmene	1541	26	22	24	26
78	24	mashmene	1542	26	22	24	26
78	24	mashmene	1543	26	22	24	26
78	24	mashmene	1544	26	22	24	26
78	24	mashmene	1545	26	22	24	26
78	24	mashmene	1546	26	22	28	26
78	24	mashmene	1547	26	22	28	26
78	24	mashmene	1548	26	22	28	26
78	24	mashmene	1549	26	22	28	26
78	24	mashmene	1550	26	22	28	26
78	24	mashmene	1551	26	22	28	20
78	24	mashmene	1552	26	22	28	20
78	24	mashmene	1553	26	22	28	20
78	24	mashmene	1554	26	22	28	20
78	24	mashmene	1555	26	22	28	20
78	24	mashmene	1556	26	22	24	20
78	24	mashmene	1557	26	22	24	20
78	24	mashmene	1558	26	22	24	20
78	24	mashmene	1559	26	22	24	20
78	24	mashmene	1560	26	22	24	20
79	23	mashmase	1561	26	22	24	28
79	23	mashmase	1562	26	22	26	24
79	23	mashmase	1563	26	22	20	28
79	23	mashmase	1564	26	22	20	26
79	23	mashmase	1565	26	22	24	28
79	23	mashmase	1566	26	22	32	30
79	23	mashmase	1567	26	22	32	30
79	23	mashmase	1568	26	22	32	26
79	23	mashmase	1569	26	22	32	26
79	23	mashmase	1570	26	22	30	28
79	23	mashmase	1571	26	22	26	28
79	23	mashmase	1572	26	22	28	22
79	23	mashmase	1573	26	22	26	22
79	23	mashmase	1574	26	22	22	22
79	23	mashmase	1575	26	22	26	28
79	23	mashmase	1576	26	22	26	28
79	23	mashmase	1577	26	22	22	26
79	23	mashmase	1578	26	22	24	26
79	23	mashmase	1579	26	22	20	24
79	23	mashmase	1580	26	22	22	26
80	23	menhmene	1581	24	22	26	20
80	23	menhmene	1582	24	22	26	20
80	23	menhmene	1583	24	22	26	20
80	23	menhmene	1584	24	22	26	20
80	23	menhmene	1585	24	22	26	20
80	23	menhmene	1586	24	22	24	24
80	23	menhmene	1587	24	22	24	24
80	23	menhmene	1588	24	22	24	24
80	23	menhmene	1589	24	22	24	24
80	23	menhmene	1590	24	22	24	24
80	23	menhmene	1591	24	22	26	24
80	23	menhmene	1592	24	22	26	24
80	23	menhmene	1593	24	22	26	24
80	23	menhmene	1594	24	22	26	24
80	23	menhmene	1595	24	22	26	24
80	23	menhmene	1596	24	22	28	24
80	23	menhmene	1597	24	22	28	24
80	23	menhmene	1598	24	22	28	24
80	23	menhmene	1599	24	22	28	24
80	23	menhmene	1600	24	22	28	24
81	23	mashmene	1601	24	22	22	20
81	23	mashmene	1602	24	22	22	20
81	23	mashmene	1603	24	22	22	20
81	23	mashmene	1604	24	22	22	20
81	23	mashmene	1605	24	22	22	20
81	23	mashmene	1606	24	22	24	22
81	23	mashmene	1607	24	22	26	22
81	23	mashmene	1608	24	22	26	22
81	23	mashmene	1609	24	22	26	22
81	23	mashmene	1610	24	22	26	22
81	23	mashmene	1611	24	22	24	26
81	23	mashmene	1612	24	22	24	26
81	23	mashmene	1613	24	22	24	26
81	23	mashmene	1614	24	22	24	26
81	23	mashmene	1615	24	22	24	26
81	23	mashmene	1616	24	22	22	22
81	23	mashmene	1617	24	22	22	22
81	23	mashmene	1618	24	22	22	22
81	23	mashmene	1619	24	22	22	22
81	23	mashmene	1620	24	22	22	22
82	22	mashmase	1621	26	26	30	30
82	22	mashmase	1622	26	26	30	30
82	22	mashmase	1623	26	26	30	30
82	22	mashmase	1624	26	26	30	28
82	22	mashmase	1625	26	26	30	28
82	22	mashmase	1626	26	26	26	28
82	22	mashmase	1627	26	26	26	28
82	22	mashmase	1628	26	26	28	26
82	22	mashmase	1629	26	26	28	26
82	22	mashmase	1630	26	26	24	24
82	22	mashmase	1631	26	26	24	24
82	22	mashmase	1632	26	26	24	24
82	22	mashmase	1633	26	26	24	26
82	22	mashmase	1634	26	26	26	32
82	22	mashmase	1635	26	26	26	30
82	22	mashmase	1636	26	26	28	32
82	22	mashmase	1637	26	26	26	34
82	22	mashmase	1638	26	26	24	32
82	22	mashmase	1639	26	26	NA	NA
82	22	mashmase	1640	26	26	NA	NA
83	22	menhmene	1641	24	20	22	18
83	22	menhmene	1642	24	20	22	18
83	22	menhmene	1643	24	20	22	18
83	22	menhmene	1644	24	20	22	18
83	22	menhmene	1645	24	20	22	18
83	22	menhmene	1646	24	20	24	18
83	22	menhmene	1647	24	20	24	18
83	22	menhmene	1648	24	20	24	18
83	22	menhmene	1649	24	20	24	18
83	22	menhmene	1650	24	20	24	18
83	22	menhmene	1651	24	20	22	22
83	22	menhmene	1652	24	20	22	22
83	22	menhmene	1653	24	20	22	22
83	22	menhmene	1654	24	20	22	22
83	22	menhmene	1655	24	20	22	22
83	22	menhmene	1656	24	20	26	22
83	22	menhmene	1657	24	20	26	22
83	22	menhmene	1658	24	20	26	22
83	22	menhmene	1659	24	20	26	22
83	22	menhmene	1660	24	20	26	22
84	22	mashmene	1661	26	20	24	20
84	22	mashmene	1662	26	20	24	20
84	22	mashmene	1663	26	20	24	20
84	22	mashmene	1664	26	20	24	20
84	22	mashmene	1665	26	20	24	20
84	22	mashmene	1666	26	20	28	20
84	22	mashmene	1667	26	20	28	20
84	22	mashmene	1668	26	20	28	20
84	22	mashmene	1669	26	20	28	20
84	22	mashmene	1670	26	20	28	20
84	22	mashmene	1671	26	20	24	24
84	22	mashmene	1672	26	20	24	24
84	22	mashmene	1673	26	20	24	24
84	22	mashmene	1674	26	20	24	24
84	22	mashmene	1675	26	20	24	24
84	22	mashmene	1676	26	20	28	24
84	22	mashmene	1677	26	20	28	24
84	22	mashmene	1678	26	20	28	24
84	22	mashmene	1679	26	20	28	24
84	22	mashmene	1680	26	20	28	24
85	21	mashmase	1681	24	22	28	26
85	21	mashmase	1682	24	22	26	26
85	21	mashmase	1683	24	22	26	28
85	21	mashmase	1684	24	22	26	26
85	21	mashmase	1685	24	22	26	26
85	21	mashmase	1686	24	22	26	20
85	21	mashmase	1687	24	22	24	24
85	21	mashmase	1688	24	22	24	22
85	21	mashmase	1689	24	22	26	22
85	21	mashmase	1690	24	22	24	24
85	21	mashmase	1691	24	22	12	38
85	21	mashmase	1692	24	22	12	38
85	21	mashmase	1693	24	22	12	38
85	21	mashmase	1694	24	22	12	38
85	21	mashmase	1695	24	22	12	38
85	21	mashmase	1696	24	22	12	38
85	21	mashmase	1697	24	22	12	38
85	21	mashmase	1698	24	22	12	38
85	21	mashmase	1699	24	22	12	38
85	21	mashmase	1700	24	22	12	38
86	21	menhmene	1701	24	24	22	26
86	21	menhmene	1702	24	24	22	26
86	21	menhmene	1703	24	24	22	26
86	21	menhmene	1704	24	24	22	26
86	21	menhmene	1705	24	24	22	26
86	21	menhmene	1706	24	24	22	24
86	21	menhmene	1707	24	24	22	24
86	21	menhmene	1708	24	24	22	24
86	21	menhmene	1709	24	24	22	24
86	21	menhmene	1710	24	24	22	24
86	21	menhmene	1711	24	24	26	24
86	21	menhmene	1712	24	24	26	24
86	21	menhmene	1713	24	24	26	24
86	21	menhmene	1714	24	24	26	24
86	21	menhmene	1715	24	24	26	24
86	21	menhmene	1716	24	24	26	26
86	21	menhmene	1717	24	24	26	26
86	21	menhmene	1718	24	24	26	26
86	21	menhmene	1719	24	24	26	26
86	21	menhmene	1720	24	24	26	26
87	21	mashmene	1721	24	22	26	22
87	21	mashmene	1722	24	22	26	22
87	21	mashmene	1723	24	22	26	22
87	21	mashmene	1724	24	22	26	22
87	21	mashmene	1725	24	22	26	22
87	21	mashmene	1726	24	22	22	22
87	21	mashmene	1727	24	22	22	22
87	21	mashmene	1728	24	22	22	22
87	21	mashmene	1729	24	22	22	22
87	21	mashmene	1730	24	22	22	22
87	21	mashmene	1731	24	22	22	26
87	21	mashmene	1732	24	22	22	26
87	21	mashmene	1733	24	22	22	26
87	21	mashmene	1734	24	22	22	26
87	21	mashmene	1735	24	22	22	26
87	21	mashmene	1736	24	22	26	26
87	21	mashmene	1737	24	22	26	26
87	21	mashmene	1738	24	22	26	26
87	21	mashmene	1739	24	22	26	26
87	21	mashmene	1740	24	22	26	26
88	20	mashmase	1741	26	22	22	18
88	20	mashmase	1742	26	22	22	18
88	20	mashmase	1743	26	22	24	22
88	20	mashmase	1744	26	22	22	22
88	20	mashmase	1745	26	22	24	20
88	20	mashmase	1746	26	22	28	20
88	20	mashmase	1747	26	22	28	20
88	20	mashmase	1748	26	22	28	22
88	20	mashmase	1749	26	22	18	20
88	20	mashmase	1750	26	22	28	22
88	20	mashmase	1751	26	22	24	24
88	20	mashmase	1752	26	22	22	24
88	20	mashmase	1753	26	22	24	26
88	20	mashmase	1754	26	22	24	26
88	20	mashmase	1755	26	22	22	26
88	20	mashmase	1756	26	22	28	26
88	20	mashmase	1757	26	22	28	24
88	20	mashmase	1758	26	22	28	24
88	20	mashmase	1759	26	22	28	26
88	20	mashmase	1760	26	22	28	28
89	20	menhmene	1761	26	24	24	24
89	20	menhmene	1762	26	24	24	24
89	20	menhmene	1763	26	24	24	24
89	20	menhmene	1764	26	24	24	24
89	20	menhmene	1765	26	24	24	24
89	20	menhmene	1766	26	24	26	22
89	20	menhmene	1767	26	24	26	22
89	20	menhmene	1768	26	24	26	22
89	20	menhmene	1769	26	24	26	22
89	20	menhmene	1770	26	24	26	22
89	20	menhmene	1771	26	24	24	28
89	20	menhmene	1772	26	24	24	28
89	20	menhmene	1773	26	24	24	28
89	20	menhmene	1774	26	24	24	28
89	20	menhmene	1775	26	24	24	28
89	20	menhmene	1776	26	24	28	26
89	20	menhmene	1777	26	24	28	26
89	20	menhmene	1778	26	24	28	26
89	20	menhmene	1779	26	24	28	26
89	20	menhmene	1780	26	24	28	26
90	20	mashmene	1781	26	24	22	24
90	20	mashmene	1782	26	24	22	24
90	20	mashmene	1783	26	24	22	24
90	20	mashmene	1784	26	24	22	24
90	20	mashmene	1785	26	24	22	24
90	20	mashmene	1786	26	24	26	22
90	20	mashmene	1787	26	24	26	22
90	20	mashmene	1788	26	24	26	22
90	20	mashmene	1789	26	24	26	22
90	20	mashmene	1790	26	24	26	22
90	20	mashmene	1791	26	24	26	26
90	20	mashmene	1792	26	24	26	26
90	20	mashmene	1793	26	24	26	26
90	20	mashmene	1794	26	24	26	26
90	20	mashmene	1795	26	24	26	26
90	20	mashmene	1796	26	24	28	24
90	20	mashmene	1797	26	24	28	24
90	20	mashmene	1798	26	24	28	24
90	20	mashmene	1799	26	24	28	24
90	20	mashmene	1800	26	24	28	24
