# Supplementary material for: Horizontal seed dispersal by dung beetles reduced seed and seedling clumping, but did not increase short-term seedling establishment
Source: PLoS One. 2019 Oct 24;14(10):e0224366. doi: 10.1371/journal.pone.0224366 (PMC6812793; doi:10.1371/journal.pone.0224366)
Supplement: S3 Dataset — See Expe1RawdataBursera_Secondaryseeddispersal in metadata file. (XLSX) [file pone.0224366.s009.xlsx]

## Sheet: Hoja1
Plot	Site	Beetle_treatment	ID_Seed	Seed_fate	Intact_seedfate	Vertical_distance_cm	Horizontal_distance_cm
1	19	mashmase	1	Intact	Soilsurface	NA	6
1	19	mashmase	2	Intact	Buried	2	7
1	19	mashmase	3	Intact	Buried	2	0
1	19	mashmase	4	Intact	Buried	2	2
1	19	mashmase	5	Intact	Buried	2	3
1	19	mashmase	6	Intact	Buried	1	8
1	19	mashmase	7	Intact	Buried	1	8
1	19	mashmase	8	Intact	Buried	1	6
1	19	mashmase	9	Intact	Underleaflitter	NA	8
1	19	mashmase	10	Intact	Soilsurface	NA	6
1	19	mashmase	11	Intact	Buried	1	3
1	19	mashmase	12	Intact	Buried	1	4
1	19	mashmase	13	Intact	Buried	1	3
1	19	mashmase	14	Intact	Buried	1	4
1	19	mashmase	15	Intact	Buried	2	4
1	19	mashmase	16	Intact	Buried	2	3
1	19	mashmase	17	Intact	Buried	1	3
1	19	mashmase	18	Intact	Buried	1	3
1	19	mashmase	19	Intact	Buried	4	3
1	19	mashmase	20	Intact	Buried	4	3
4	6	mashmase	61	Intact	Underleaflitter	NA	5
4	6	mashmase	62	Intact	Buried	1	3
4	6	mashmase	63	Intact	Underleaflitter	NA	6
4	6	mashmase	64	Intact	Underleaflitter	NA	3
4	6	mashmase	65	Intact	Underleaflitter	NA	3
4	6	mashmase	66	Intact	Underleaflitter	NA	5
4	6	mashmase	67	Intact	Underleaflitter	NA	5
4	6	mashmase	68	Intact	Underleaflitter	NA	5
4	6	mashmase	69	Intact	Underleaflitter	NA	6
4	6	mashmase	70	Intact	Underleaflitter	NA	5
4	6	mashmase	71	Intact	Buried	1	5
4	6	mashmase	72	Intact	Soilsurface	NA	3
4	6	mashmase	73	Intact	Soilsurface	NA	4
4	6	mashmase	74	Intact	Soilsurface	NA	2
4	6	mashmase	75	Intact	Buried	4	5
4	6	mashmase	76	Intact	Buried	23	2
4	6	mashmase	77	Intact	Buried	1	5
4	6	mashmase	78	Intact	Soilsurface	NA	3
4	6	mashmase	79	Intact	Soilsurface	NA	2
4	6	mashmase	80	Intact	Buried	1	2
7	18	mashmase	121	Intact	Soilsurface	NA	2
7	18	mashmase	122	Intact	Soilsurface	NA	4
7	18	mashmase	123	Intact	Soilsurface	NA	3
7	18	mashmase	124	Intact	Buried	1	5
7	18	mashmase	125	Intact	Buried	4	0
7	18	mashmase	126	Intact	Buried	4	0
7	18	mashmase	127	Intact	Buried	3	2
7	18	mashmase	128	Intact	Buried	11	2
7	18	mashmase	129	Intact	Buried	9	2
7	18	mashmase	130	Intact	Buried	9	0
7	18	mashmase	131	Intact	Buried	3	5
7	18	mashmase	132	Intact	Buried	10	5
7	18	mashmase	133	Intact	Buried	14	3
7	18	mashmase	134	Intact	Buried	14	4
7	18	mashmase	135	Intact	Soilsurface	NA	7
7	18	mashmase	136	Intact	Soilsurface	NA	7
7	18	mashmase	137	Intact	Buried	14	4
7	18	mashmase	138	Intact	Buried	4	6
7	18	mashmase	139	Intact	Buried	14	6
7	18	mashmase	140	Intact	Soilsurface	NA	20
10	7	mashmase	181	Intact	Underleaflitter	NA	22
10	7	mashmase	182	Intact	Underleaflitter	NA	22
10	7	mashmase	183	Intact	Buried	4	22
10	7	mashmase	184	Intact	Buried	10	20
10	7	mashmase	185	Intact	Buried	4	20
10	7	mashmase	186	Intact	Buried	4	3
10	7	mashmase	187	Intact	Buried	4	3
10	7	mashmase	188	Intact	Buried	4	3
10	7	mashmase	189	Intact	Buried	5	5
10	7	mashmase	190	Intact	Soilsurface	NA	2
10	7	mashmase	191	Intact	Buried	2	3
10	7	mashmase	192	Intact	Buried	3	3
10	7	mashmase	193	Intact	Buried	3	3
10	7	mashmase	194	Intact	Buried	3	3
10	7	mashmase	195	Intact	Buried	3	3
10	7	mashmase	196	Intact	Buried	3	3
10	7	mashmase	197	Intact	Buried	5	3
10	7	mashmase	198	Intact	Buried	20	3
10	7	mashmase	199	Intact	Buried	20	3
10	7	mashmase	200	Intact	Buried	20	3
13	17	mashmase	241	Intact	Buried	1	5
13	17	mashmase	242	Intact	Soilsurface	NA	5
13	17	mashmase	243	Intact	Soilsurface	NA	2
13	17	mashmase	244	Intact	Underleaflitter	NA	4
13	17	mashmase	245	Intact	Soilsurface	NA	6
13	17	mashmase	246	Intact	Underleaflitter	NA	6
13	17	mashmase	247	Intact	Underleaflitter	NA	6
13	17	mashmase	248	Intact	Underleaflitter	NA	5
13	17	mashmase	249	Intact	Buried	1	6
13	17	mashmase	250	Intact	Underleaflitter	NA	3
13	17	mashmase	251	Intact	Buried	12	2
13	17	mashmase	252	Intact	Buried	12	2
13	17	mashmase	253	Intact	Buried	4	2
13	17	mashmase	254	Intact	Buried	2	2
13	17	mashmase	255	Intact	Buried	5	3
13	17	mashmase	256	Intact	Buried	5	3
13	17	mashmase	257	Intact	Buried	5	4
13	17	mashmase	258	Intact	Buried	6	3
13	17	mashmase	259	Intact	Buried	8	3
13	17	mashmase	260	Intact	Buried	5	3
16	9	mashmase	301	Intact	Soilsurface	NA	18
16	9	mashmase	302	Intact	Soilsurface	NA	20
16	9	mashmase	303	Intact	Soilsurface	NA	18
16	9	mashmase	304	Intact	Soilsurface	NA	12
16	9	mashmase	305	Intact	Buried	1	7
16	9	mashmase	306	Intact	Buried	1	4
16	9	mashmase	307	Intact	Buried	1	4
16	9	mashmase	308	Intact	Buried	1	4
16	9	mashmase	309	Intact	Buried	1	4
16	9	mashmase	310	Intact	Buried	1	4
16	9	mashmase	311	Intact	Underleaflitter	NA	5
16	9	mashmase	312	Intact	Soilsurface	NA	2
16	9	mashmase	313	Intact	Soilsurface	NA	2
16	9	mashmase	314	Intact	Soilsurface	NA	2
16	9	mashmase	315	Intact	Underleaflitter	NA	2
16	9	mashmase	316	Intact	Underleaflitter	NA	3
16	9	mashmase	317	Intact	Underleaflitter	NA	3
16	9	mashmase	318	Intact	Underleaflitter	NA	3
16	9	mashmase	319	Intact	Underleaflitter	NA	3
16	9	mashmase	320	Intact	Underleaflitter	NA	3
19	10	mashmase	361	Intact	Buried	1	2
19	10	mashmase	362	Intact	Buried	1	3
19	10	mashmase	363	Intact	Underleaflitter	NA	6
19	10	mashmase	364	Intact	Buried	1	0
19	10	mashmase	365	Intact	Soilsurface	NA	4
19	10	mashmase	366	Intact	Underleaflitter	NA	5
19	10	mashmase	367	Intact	Underleaflitter	NA	6
19	10	mashmase	368	Intact	Buried	8	5
19	10	mashmase	369	Intact	Buried	8	5
19	10	mashmase	370	Intact	Buried	9	5
19	10	mashmase	371	Intact	Buried	4	5
19	10	mashmase	372	Intact	Buried	5	3
19	10	mashmase	373	Intact	Buried	8	3
19	10	mashmase	374	Intact	Buried	9	6
19	10	mashmase	375	Intact	Buried	10	6
19	10	mashmase	376	Intact	Buried	11	6
19	10	mashmase	377	Intact	Buried	30	6
19	10	mashmase	378	Intact	Buried	3	4
19	10	mashmase	379	Intact	Buried	9	4
19	10	mashmase	380	Intact	Buried	7	4
22	11	mashmase	421	Intact	Soilsurface	NA	10
22	11	mashmase	422	Intact	Soilsurface	NA	5
22	11	mashmase	423	Intact	Soilsurface	NA	3
22	11	mashmase	424	Intact	Buried	1	2
22	11	mashmase	425	Intact	Buried	1	2
22	11	mashmase	426	Intact	Soilsurface	NA	5
22	11	mashmase	427	Intact	Buried	1	10
22	11	mashmase	428	Intact	Buried	1	5
22	11	mashmase	429	Intact	Soilsurface	NA	4
22	11	mashmase	430	Intact	Soilsurface	NA	4
22	11	mashmase	431	Intact	Buried	1	4
22	11	mashmase	432	Intact	Underleaflitter	NA	3
22	11	mashmase	433	Intact	Soilsurface	NA	4
22	11	mashmase	434	Intact	Soilsurface	NA	2
22	11	mashmase	435	Intact	Soilsurface	NA	18
22	11	mashmase	436	Intact	Underleaflitter	NA	3
22	11	mashmase	437	Intact	Underleaflitter	NA	4
22	11	mashmase	438	Intact	Soilsurface	NA	0
22	11	mashmase	439	Intact	Soilsurface	NA	0
22	11	mashmase	440	Intact	Soilsurface	NA	0
25	12	mashmase	481	Intact	Underleaflitter	NA	22
25	12	mashmase	482	Intact	Underleaflitter	NA	12
25	12	mashmase	483	Intact	Buried	1	10
25	12	mashmase	484	Intact	Underleaflitter	NA	11
25	12	mashmase	485	Intact	Underleaflitter	NA	12
25	12	mashmase	486	Intact	Soilsurface	NA	3
25	12	mashmase	487	Intact	Buried	1	6
25	12	mashmase	488	Intact	Buried	1	6
25	12	mashmase	489	Intact	Buried	3	4
25	12	mashmase	490	Intact	Soilsurface	NA	6
25	12	mashmase	491	Intact	Buried	15	3
25	12	mashmase	492	Intact	Buried	16	3
25	12	mashmase	493	Intact	Buried	1	2
25	12	mashmase	494	Intact	Buried	15	4
25	12	mashmase	495	Intact	Buried	13	3
25	12	mashmase	496	Intact	Buried	13	3
25	12	mashmase	497	Intact	Buried	18	2
25	12	mashmase	498	Intact	Buried	22	2
25	12	mashmase	499	Intact	Buried	13	2
25	12	mashmase	500	Intact	Buried	15	4
28	13	mashmase	541	Intact	Soilsurface	NA	7
28	13	mashmase	542	Intact	Soilsurface	NA	5
28	13	mashmase	543	Intact	Soilsurface	NA	3
28	13	mashmase	544	Intact	Soilsurface	NA	3
28	13	mashmase	545	Intact	Soilsurface	NA	5
28	13	mashmase	546	Intact	Soilsurface	NA	5
28	13	mashmase	547	Intact	Underleaflitter	NA	6
28	13	mashmase	548	Intact	Soilsurface	NA	2
28	13	mashmase	549	Intact	Soilsurface	NA	5
28	13	mashmase	550	Intact	Soilsurface	NA	6
28	13	mashmase	551	Intact	Soilsurface	NA	6
28	13	mashmase	552	Intact	Soilsurface	NA	6
28	13	mashmase	553	Intact	Soilsurface	NA	4
28	13	mashmase	554	Intact	Buried	1	3
28	13	mashmase	555	Intact	Buried	1	4
28	13	mashmase	556	Intact	Soilsurface	NA	2
28	13	mashmase	557	Intact	Soilsurface	NA	2
28	13	mashmase	558	Intact	Buried	6	7
28	13	mashmase	559	Intact	Buried	1	2
28	13	mashmase	560	Intact	Buried	1	4
31	14	mashmase	601	Intact	Soilsurface	NA	3
31	14	mashmase	602	Intact	Underleaflitter	NA	5
31	14	mashmase	603	Intact	Soilsurface	NA	4
31	14	mashmase	604	Intact	Soilsurface	NA	2
31	14	mashmase	605	Intact	Soilsurface	NA	2
31	14	mashmase	606	Intact	Soilsurface	NA	2
31	14	mashmase	607	Intact	Buried	1	3
31	14	mashmase	608	Intact	Buried	1	3
31	14	mashmase	609	Intact	Soilsurface	NA	3
31	14	mashmase	610	Intact	Underleaflitter	NA	9
31	14	mashmase	611	Intact	Underleaflitter	NA	7
31	14	mashmase	612	Intact	Buried	1	7
31	14	mashmase	613	Intact	Buried	1	13
31	14	mashmase	614	Intact	Buried	1	13
31	14	mashmase	615	Intact	Buried	1	6
31	14	mashmase	616	Intact	Buried	1	6
31	14	mashmase	617	Intact	Buried	1	6
31	14	mashmase	618	Intact	Buried	1	6
31	14	mashmase	619	Intact	Soilsurface	NA	13
31	14	mashmase	620	Removed	NA	NA	NA
34	15	mashmase	661	Intact	Buried	1	7
34	15	mashmase	662	Intact	Underleaflitter	NA	10
34	15	mashmase	663	Intact	Buried	3	3
34	15	mashmase	664	Intact	Buried	7	4
34	15	mashmase	665	Intact	Buried	2	3
34	15	mashmase	666	Intact	Buried	5	3
34	15	mashmase	667	Intact	Buried	10	3
34	15	mashmase	668	Intact	Buried	1	3
34	15	mashmase	669	Intact	Buried	1	3
34	15	mashmase	670	Intact	Buried	10	0
34	15	mashmase	671	Intact	Buried	1	0
34	15	mashmase	672	Intact	Buried	1	2
34	15	mashmase	673	Intact	Buried	1	2
34	15	mashmase	674	Intact	Buried	10	2
34	15	mashmase	675	Intact	Buried	2	3
34	15	mashmase	676	Intact	Buried	1	5
34	15	mashmase	677	Intact	Buried	2	2
34	15	mashmase	678	Intact	Buried	10	2
34	15	mashmase	679	Intact	Buried	10	2
34	15	mashmase	680	Intact	Buried	10	2
37	16	mashmase	721	Intact	Soilsurface	NA	5
37	16	mashmase	722	Intact	Soilsurface	NA	5
37	16	mashmase	723	Intact	Buried	1	5
37	16	mashmase	724	Intact	Soilsurface	NA	2
37	16	mashmase	725	Intact	Soilsurface	NA	3
37	16	mashmase	726	Intact	Soilsurface	NA	5
37	16	mashmase	727	Intact	Soilsurface	NA	2
37	16	mashmase	728	Intact	Buried	1	5
37	16	mashmase	729	Intact	Buried	8	4
37	16	mashmase	730	Intact	Buried	8	2
37	16	mashmase	731	Intact	Soilsurface	NA	2
37	16	mashmase	732	Intact	Soilsurface	NA	5
37	16	mashmase	733	Intact	Buried	2	4
37	16	mashmase	734	Intact	Buried	2	4
37	16	mashmase	735	Intact	Buried	2	4
37	16	mashmase	736	Intact	Buried	1	10
37	16	mashmase	737	Intact	Buried	2	10
37	16	mashmase	738	Intact	Buried	2	8
37	16	mashmase	739	Intact	Buried	1	7
37	16	mashmase	740	Intact	Buried	1	6
40	2	mashmase	781	Intact	Soilsurface	NA	4
40	2	mashmase	782	Intact	Buried	3	3
40	2	mashmase	783	Intact	Buried	3	5
40	2	mashmase	784	Intact	Buried	3	3
40	2	mashmase	785	Intact	Buried	4	4
40	2	mashmase	786	Intact	Soilsurface	NA	2
40	2	mashmase	787	Intact	Buried	8	6
40	2	mashmase	788	Intact	Buried	2	0
40	2	mashmase	789	Intact	Buried	2	3
40	2	mashmase	790	Intact	Buried	21	5
40	2	mashmase	791	Intact	Underleaflitter	NA	6
40	2	mashmase	792	Intact	Buried	2	3
40	2	mashmase	793	Intact	Buried	5	5
40	2	mashmase	794	Intact	Buried	1	4
40	2	mashmase	795	Intact	Buried	12	0
40	2	mashmase	796	Intact	Buried	16	2
40	2	mashmase	797	Intact	Buried	2	6
40	2	mashmase	798	Intact	Buried	2	6
40	2	mashmase	799	Intact	Buried	2	6
40	2	mashmase	800	Intact	Buried	2	3
43	1	mashmase	841	Intact	Buried	6	20
43	1	mashmase	842	Intact	Buried	1	22
43	1	mashmase	843	Intact	Underleaflitter	NA	20
43	1	mashmase	844	Intact	Buried	4	19
43	1	mashmase	845	Intact	Buried	9	17
43	1	mashmase	846	Intact	Buried	1	3
43	1	mashmase	847	Intact	Buried	9	2
43	1	mashmase	848	Intact	Buried	9	3
43	1	mashmase	849	Intact	Buried	9	2
43	1	mashmase	850	Intact	Buried	2	3
43	1	mashmase	851	Intact	Buried	2	10
43	1	mashmase	852	Intact	Buried	2	8
43	1	mashmase	853	Intact	Buried	2	2
43	1	mashmase	854	Intact	Buried	2	2
43	1	mashmase	855	Intact	Buried	9	2
43	1	mashmase	856	Intact	Buried	9	0
43	1	mashmase	857	Intact	Buried	1	3
43	1	mashmase	858	Intact	Buried	9	3
43	1	mashmase	859	Intact	Buried	24	3
43	1	mashmase	860	Intact	Buried	7	3
46	8	mashmase	901	Intact	Buried	1	3
46	8	mashmase	902	Intact	Soilsurface	NA	6
46	8	mashmase	903	Intact	Buried	2	6
46	8	mashmase	904	Intact	Buried	2	6
46	8	mashmase	905	Intact	Buried	11	6
46	8	mashmase	906	Intact	Buried	11	3
46	8	mashmase	907	Intact	Buried	1	3
46	8	mashmase	908	Intact	Buried	11	7
46	8	mashmase	909	Intact	Buried	1	7
46	8	mashmase	910	Intact	Buried	1	7
46	8	mashmase	911	Intact	Buried	2	7
46	8	mashmase	912	Intact	Buried	11	7
46	8	mashmase	913	Intact	Buried	16	7
46	8	mashmase	914	Intact	Buried	17	7
46	8	mashmase	915	Intact	Buried	18	20
46	8	mashmase	916	Intact	Buried	1	20
46	8	mashmase	917	Intact	Buried	2	20
46	8	mashmase	918	Intact	Buried	2	20
46	8	mashmase	919	Intact	Buried	6	20
46	8	mashmase	920	Intact	Buried	6	20
49	3	mashmase	961	Predated	NA	NA	NA
49	3	mashmase	962	Intact	Soilsurface	NA	6
49	3	mashmase	963	Intact	Soilsurface	NA	2
49	3	mashmase	964	Intact	Soilsurface	NA	2
49	3	mashmase	965	Intact	Soilsurface	NA	8
49	3	mashmase	966	Intact	Soilsurface	NA	11
49	3	mashmase	967	Intact	Soilsurface	NA	13
49	3	mashmase	968	Intact	Soilsurface	NA	10
49	3	mashmase	969	Intact	Soilsurface	NA	14
49	3	mashmase	970	Intact	Soilsurface	NA	4
49	3	mashmase	971	Intact	Underleaflitter	NA	2
49	3	mashmase	972	Intact	Soilsurface	NA	2
49	3	mashmase	973	Intact	Soilsurface	NA	3
49	3	mashmase	974	Intact	Soilsurface	NA	2
49	3	mashmase	975	Intact	Soilsurface	NA	2
49	3	mashmase	976	Intact	Buried	4	7
49	3	mashmase	977	Intact	Buried	8	6
49	3	mashmase	978	Intact	Buried	8	7
49	3	mashmase	979	Intact	Buried	8	5
49	3	mashmase	980	Intact	Buried	8	6
52	4	mashmase	1021	Intact	Soilsurface	NA	2
52	4	mashmase	1022	Intact	Soilsurface	NA	2
52	4	mashmase	1023	Intact	Soilsurface	NA	5
52	4	mashmase	1024	Intact	Soilsurface	NA	6
52	4	mashmase	1025	Intact	Soilsurface	NA	2
52	4	mashmase	1026	Intact	Soilsurface	NA	4
52	4	mashmase	1027	Intact	Soilsurface	NA	2
52	4	mashmase	1028	Intact	Soilsurface	NA	3
52	4	mashmase	1029	Intact	Soilsurface	NA	5
52	4	mashmase	1030	Intact	Underleaflitter	NA	4
52	4	mashmase	1031	Intact	Soilsurface	NA	7
52	4	mashmase	1032	Intact	Soilsurface	NA	6
52	4	mashmase	1033	Intact	Soilsurface	NA	6
52	4	mashmase	1034	Intact	Soilsurface	NA	6
52	4	mashmase	1035	Intact	Soilsurface	NA	3
52	4	mashmase	1036	Intact	Buried	1	5
52	4	mashmase	1037	Intact	Soilsurface	NA	5
52	4	mashmase	1038	Intact	Soilsurface	NA	2
52	4	mashmase	1039	Intact	Soilsurface	NA	2
52	4	mashmase	1040	Intact	Soilsurface	NA	20
55	5	mashmase	1081	Intact	Soilsurface	NA	6
55	5	mashmase	1082	Intact	Buried	3	8
55	5	mashmase	1083	Intact	Buried	8	6
55	5	mashmase	1084	Intact	Buried	9	6
55	5	mashmase	1085	Intact	Buried	9	6
55	5	mashmase	1086	Intact	Buried	9	9
55	5	mashmase	1087	Intact	Soilsurface	NA	2
55	5	mashmase	1088	Intact	Soilsurface	NA	2
55	5	mashmase	1089	Intact	Soilsurface	NA	4
55	5	mashmase	1090	Intact	Buried	9	6
55	5	mashmase	1091	Intact	Buried	10	6
55	5	mashmase	1092	Intact	Soilsurface	NA	5
55	5	mashmase	1093	Intact	Buried	1	24
55	5	mashmase	1094	Intact	Soilsurface	NA	2
55	5	mashmase	1095	Intact	Buried	1	3
55	5	mashmase	1096	Intact	Soilsurface	NA	3
55	5	mashmase	1097	Intact	Soilsurface	NA	5
55	5	mashmase	1098	Intact	Underleaflitter	NA	4
55	5	mashmase	1099	Intact	Buried	10	4
55	5	mashmase	1100	Intact	Soilsurface	NA	3
58	30	mashmase	1141	Intact	Soilsurface	NA	7
58	30	mashmase	1142	Intact	Buried	1	5
58	30	mashmase	1143	Intact	Buried	1	0
58	30	mashmase	1144	Intact	Buried	2	4
58	30	mashmase	1145	Intact	Buried	1	3
58	30	mashmase	1146	Intact	Buried	1	2
58	30	mashmase	1147	Intact	Buried	2	2
58	30	mashmase	1148	Intact	Buried	2	5
58	30	mashmase	1149	Intact	Buried	1	6
58	30	mashmase	1150	Intact	Buried	3	3
58	30	mashmase	1151	Intact	Buried	1	5
58	30	mashmase	1152	Intact	Buried	3	2
58	30	mashmase	1153	Intact	Buried	1	5
58	30	mashmase	1154	Intact	Soilsurface	NA	8
58	30	mashmase	1155	Intact	Buried	1	7
58	30	mashmase	1156	Intact	Buried	2	5
58	30	mashmase	1157	Intact	Buried	21	5
58	30	mashmase	1158	Intact	Buried	2	7
58	30	mashmase	1159	Intact	Buried	1	5
58	30	mashmase	1160	Intact	Buried	1	5
61	28	mashmase	1201	Intact	Soilsurface	NA	6
61	28	mashmase	1202	Intact	Soilsurface	NA	3
61	28	mashmase	1203	Intact	Soilsurface	NA	4
61	28	mashmase	1204	Intact	Underleaflitter	NA	5
61	28	mashmase	1205	Intact	Buried	1	2
61	28	mashmase	1206	Intact	Soilsurface	NA	3
61	28	mashmase	1207	Intact	Soilsurface	NA	3
61	28	mashmase	1208	Intact	Soilsurface	NA	2
61	28	mashmase	1209	Intact	Soilsurface	NA	3
61	28	mashmase	1210	Intact	Soilsurface	NA	6
61	28	mashmase	1211	Intact	Soilsurface	NA	5
61	28	mashmase	1212	Intact	Soilsurface	NA	6
61	28	mashmase	1213	Intact	Soilsurface	NA	6
61	28	mashmase	1214	Intact	Soilsurface	NA	2
61	28	mashmase	1215	Intact	Buried	1	3
61	28	mashmase	1216	Intact	Underleaflitter	NA	6
61	28	mashmase	1217	Intact	Soilsurface	NA	5
61	28	mashmase	1218	Intact	Soilsurface	NA	3
61	28	mashmase	1219	Intact	Soilsurface	NA	6
61	28	mashmase	1220	Intact	Soilsurface	NA	5
64	29	mashmase	1261	Intact	Soilsurface	NA	5
64	29	mashmase	1262	Intact	Soilsurface	NA	3
64	29	mashmase	1263	Intact	Soilsurface	NA	3
64	29	mashmase	1264	Intact	Soilsurface	NA	2
64	29	mashmase	1265	Intact	Buried	1	2
64	29	mashmase	1266	Intact	Soilsurface	NA	4
64	29	mashmase	1267	Intact	Soilsurface	NA	4
64	29	mashmase	1268	Intact	Buried	3	6
64	29	mashmase	1269	Intact	Soilsurface	NA	4
64	29	mashmase	1270	Intact	Soilsurface	NA	6
64	29	mashmase	1271	Intact	Underleaflitter	NA	10
64	29	mashmase	1272	Intact	Soilsurface	NA	8
64	29	mashmase	1273	Intact	Soilsurface	NA	12
64	29	mashmase	1274	Intact	Buried	9	6
64	29	mashmase	1275	Intact	Buried	10	5
64	29	mashmase	1276	Intact	Buried	10	5
64	29	mashmase	1277	Intact	Buried	15	6
64	29	mashmase	1278	Intact	Buried	1	5
64	29	mashmase	1279	Intact	Buried	1	5
64	29	mashmase	1280	Intact	Buried	2	3
67	27	mashmase	1321	Intact	Buried	1	12
67	27	mashmase	1322	Intact	Soilsurface	NA	10
67	27	mashmase	1323	Intact	Soilsurface	NA	11
67	27	mashmase	1324	Intact	Soilsurface	NA	8
67	27	mashmase	1325	Intact	Soilsurface	NA	8
67	27	mashmase	1326	Intact	Soilsurface	NA	7
67	27	mashmase	1327	Intact	Buried	7	6
67	27	mashmase	1328	Intact	Soilsurface	NA	6
67	27	mashmase	1329	Intact	Soilsurface	NA	4
67	27	mashmase	1330	Intact	Soilsurface	NA	3
67	27	mashmase	1331	Intact	Buried	1	6
67	27	mashmase	1332	Intact	Buried	8	13
67	27	mashmase	1333	Intact	Buried	4	0
67	27	mashmase	1334	Intact	Soilsurface	NA	5
67	27	mashmase	1335	Intact	Soilsurface	NA	2
67	27	mashmase	1336	Intact	Soilsurface	NA	6
67	27	mashmase	1337	Intact	Buried	1	8
67	27	mashmase	1338	Intact	Buried	1	6
67	27	mashmase	1339	Intact	Buried	1	2
67	27	mashmase	1340	Intact	Buried	5	3
70	26	mashmase	1381	Intact	Soilsurface	NA	18
70	26	mashmase	1382	Intact	Soilsurface	NA	20
70	26	mashmase	1383	Intact	Soilsurface	NA	6
70	26	mashmase	1384	Intact	Soilsurface	NA	6
70	26	mashmase	1385	Intact	Soilsurface	NA	6
70	26	mashmase	1386	Intact	Soilsurface	NA	5
70	26	mashmase	1387	Intact	Buried	5	5
70	26	mashmase	1388	Intact	Buried	1	16
70	26	mashmase	1389	Intact	Buried	1	17
70	26	mashmase	1390	Intact	Buried	11	18
70	26	mashmase	1391	Intact	Soilsurface	NA	10
70	26	mashmase	1392	Intact	Soilsurface	NA	12
70	26	mashmase	1393	Intact	Buried	7	2
70	26	mashmase	1394	Intact	Buried	10	2
70	26	mashmase	1395	Intact	Buried	10	2
70	26	mashmase	1396	Intact	Underleaflitter	NA	4
70	26	mashmase	1397	Intact	Buried	2	3
70	26	mashmase	1398	Intact	Buried	10	3
70	26	mashmase	1399	Intact	Buried	10	2
70	26	mashmase	1400	Intact	Buried	10	4
73	25	mashmase	1441	Intact	Soilsurface	NA	5
73	25	mashmase	1442	Intact	Soilsurface	NA	2
73	25	mashmase	1443	Intact	Soilsurface	NA	2
73	25	mashmase	1444	Intact	Soilsurface	NA	3
73	25	mashmase	1445	Intact	Soilsurface	NA	2
73	25	mashmase	1446	Intact	Soilsurface	NA	4
73	25	mashmase	1447	Intact	Soilsurface	NA	5
73	25	mashmase	1448	Intact	Soilsurface	NA	7
73	25	mashmase	1449	Intact	Underleaflitter	NA	11
73	25	mashmase	1450	Intact	Soilsurface	NA	8
73	25	mashmase	1451	Intact	Underleaflitter	NA	9
73	25	mashmase	1452	Intact	Underleaflitter	NA	7
73	25	mashmase	1453	Intact	Buried	8	5
73	25	mashmase	1454	Intact	Underleaflitter	NA	5
73	25	mashmase	1455	Intact	Buried	6	6
73	25	mashmase	1456	Intact	Soilsurface	NA	3
73	25	mashmase	1457	Intact	Buried	1	6
73	25	mashmase	1458	Intact	Buried	1	7
73	25	mashmase	1459	Intact	Buried	6	7
73	25	mashmase	1460	Intact	Buried	6	8
76	24	mashmase	1501	Intact	Soilsurface	NA	7
76	24	mashmase	1502	Intact	Soilsurface	NA	9
76	24	mashmase	1503	Intact	Soilsurface	NA	9
76	24	mashmase	1504	Intact	Soilsurface	NA	7
76	24	mashmase	1505	Intact	Underleaflitter	NA	9
76	24	mashmase	1506	Intact	Underleaflitter	NA	12
76	24	mashmase	1507	Intact	Underleaflitter	NA	14
76	24	mashmase	1508	Intact	Underleaflitter	NA	14
76	24	mashmase	1509	Intact	Underleaflitter	NA	17
76	24	mashmase	1510	Intact	Soilsurface	NA	18
76	24	mashmase	1511	Intact	Buried	1	12
76	24	mashmase	1512	Intact	Soilsurface	NA	2
76	24	mashmase	1513	Intact	Buried	1	0
76	24	mashmase	1514	Intact	Buried	1	0
76	24	mashmase	1515	Intact	Buried	9	2
76	24	mashmase	1516	Intact	Buried	10	5
76	24	mashmase	1517	Intact	Buried	10	6
76	24	mashmase	1518	Intact	Buried	1	5
76	24	mashmase	1519	Intact	Buried	1	4
76	24	mashmase	1520	Intact	Buried	1	6
79	23	mashmase	1561	Intact	Buried	1	6
79	23	mashmase	1562	Intact	Buried	1	2
79	23	mashmase	1563	Intact	Buried	1	9
79	23	mashmase	1564	Intact	Buried	1	7
79	23	mashmase	1565	Intact	Buried	1	6
79	23	mashmase	1566	Intact	Soilsurface	NA	10
79	23	mashmase	1567	Intact	Buried	1	10
79	23	mashmase	1568	Intact	Soilsurface	NA	7
79	23	mashmase	1569	Intact	Buried	1	7
79	23	mashmase	1570	Intact	Buried	1	7
79	23	mashmase	1571	Intact	Buried	5	6
79	23	mashmase	1572	Intact	Soilsurface	NA	2
79	23	mashmase	1573	Intact	Soilsurface	NA	0
79	23	mashmase	1574	Intact	Soilsurface	NA	4
79	23	mashmase	1575	Intact	Buried	9	6
79	23	mashmase	1576	Intact	Buried	1	6
79	23	mashmase	1577	Intact	Buried	12	6
79	23	mashmase	1578	Intact	Buried	12	5
79	23	mashmase	1579	Intact	Buried	12	6
79	23	mashmase	1580	Intact	Buried	15	6
82	22	mashmase	1621	Intact	Buried	5	6
82	22	mashmase	1622	Intact	Buried	5	6
82	22	mashmase	1623	Intact	Buried	5	6
82	22	mashmase	1624	Intact	Buried	5	5
82	22	mashmase	1625	Intact	Buried	5	5
82	22	mashmase	1626	Intact	Soilsurface	NA	2
82	22	mashmase	1627	Intact	Buried	3	2
82	22	mashmase	1628	Intact	Soilsurface	NA	2
82	22	mashmase	1629	Intact	Buried	4	2
82	22	mashmase	1630	Intact	Buried	1	3
82	22	mashmase	1631	Intact	Buried	5	3
82	22	mashmase	1632	Intact	Buried	5	3
82	22	mashmase	1633	Intact	Buried	12	2
82	22	mashmase	1634	Intact	Buried	1	6
82	22	mashmase	1635	Intact	Buried	1	4
82	22	mashmase	1636	Intact	Buried	1	6
82	22	mashmase	1637	Intact	Buried	2	8
82	22	mashmase	1638	Intact	Buried	6	6
82	22	mashmase	1639	Removed	NA	NA	NA
82	22	mashmase	1640	Removed	NA	NA	NA
85	21	mashmase	1681	Intact	Soilsurface	NA	6
85	21	mashmase	1682	Intact	Soilsurface	NA	5
85	21	mashmase	1683	Intact	Soilsurface	NA	6
85	21	mashmase	1684	Intact	Buried	1	5
85	21	mashmase	1685	Intact	Buried	4	5
85	21	mashmase	1686	Intact	Underleaflitter	NA	3
85	21	mashmase	1687	Intact	Underleaflitter	NA	2
85	21	mashmase	1688	Intact	Underleaflitter	NA	0
85	21	mashmase	1689	Intact	Underleaflitter	NA	2
85	21	mashmase	1690	Intact	Underleaflitter	NA	2
85	21	mashmase	1691	Intact	Buried	2	20
85	21	mashmase	1692	Intact	Buried	6	20
85	21	mashmase	1693	Intact	Buried	6	20
85	21	mashmase	1694	Intact	Buried	14	20
85	21	mashmase	1695	Intact	Buried	14	20
85	21	mashmase	1696	Intact	Buried	14	20
85	21	mashmase	1697	Intact	Buried	14	20
85	21	mashmase	1698	Intact	Buried	14	20
85	21	mashmase	1699	Intact	Buried	14	20
85	21	mashmase	1700	Intact	Buried	14	20
88	20	mashmase	1741	Intact	Buried	1	6
88	20	mashmase	1742	Intact	Buried	1	6
88	20	mashmase	1743	Intact	Buried	1	2
88	20	mashmase	1744	Intact	Buried	1	4
88	20	mashmase	1745	Intact	Buried	2	3
88	20	mashmase	1746	Intact	Soilsurface	NA	3
88	20	mashmase	1747	Intact	Buried	1	3
88	20	mashmase	1748	Intact	Buried	1	2
88	20	mashmase	1749	Intact	Buried	1	8
88	20	mashmase	1750	Intact	Buried	2	2
88	20	mashmase	1751	Intact	Soilsurface	NA	3
88	20	mashmase	1752	Intact	Soilsurface	NA	5
88	20	mashmase	1753	Intact	Soilsurface	NA	5
88	20	mashmase	1754	Intact	Soilsurface	NA	5
88	20	mashmase	1755	Intact	Buried	1	6
88	20	mashmase	1756	Intact	Soilsurface	NA	5
88	20	mashmase	1757	Intact	Soilsurface	NA	3
88	20	mashmase	1758	Intact	Soilsurface	NA	3
88	20	mashmase	1759	Intact	Soilsurface	NA	5
88	20	mashmase	1760	Intact	Buried	1	6
