# Supplementary material for: Horizontal seed dispersal by dung beetles reduced seed and seedling clumping, but did not increase short-term seedling establishment
Source: PLoS One. 2019 Oct 24;14(10):e0224366. doi: 10.1371/journal.pone.0224366 (PMC6812793; doi:10.1371/journal.pone.0224366)
Supplement: S4 Dataset — See Expe1RatioPoulsenia in metadata file. (XLSX) [file pone.0224366.s010.xlsx]

## Sheet: Expe1RatioPoulsenia.csv
Plot	Site	Beetle_treatment	Ratio	Nearest_distance
1	19	menhmene	0	0
2	19	mashmase	0.145317	0.758714
3	19	mashmene	0	0
4	6	menhmene	0	0
5	6	mashmase	0.100946	0.5
6	6	mashmene	0	0
7	18	menhmene	0	0
8	18	mashmase	0.205167	1.01623
9	18	mashmene	0	0
10	7	menhmene	0	0
11	7	mashmase	0.325497	1.61224
12	7	mashmene	0	0
13	17	menhmene	0	0
14	17	mashmase	0.229185	1.16468
15	17	mashmene	0	0
16	9	menhmene	0	0
17	9	mashmase	0.158049	0.782843
18	9	mashmene	0	0
19	10	menhmene	0	0
20	10	mashmase	0.308905	1.53006
21	10	mashmene	0	0
22	11	menhmene	0	0
23	11	mashmase	0.295016	1.49923
24	11	mashmene	0	0
25	12	menhmene	0	0
26	12	mashmase	0.198427	0.982843
27	12	mashmene	0	0
28	13	menhmene	0	0
29	13	mashmase	0.251219	1.34966
30	13	mashmene	0	0
31	14	menhmene	0	0
32	14	mashmase	0.169876	0.841421
33	14	mashmene	0	0
34	15	menhmene	0	0
35	15	mashmase	0.366008	1.8129
36	15	mashmene	0	0
37	16	menhmene	0	0
38	16	mashmase	0.235342	1.16569
39	16	mashmene	0	0
40	2	menhmene	0	0
41	2	mashmase	0.149686	0.741421
42	2	mashmene	0	0
43	1	menhmene	0	0
44	1	mashmase	0.287546	1.42426
45	1	mashmene	0	0
46	8	menhmene	0	0
47	8	mashmase	0.100946	0.5
48	8	mashmene	0	0
49	3	menhmene	0	0
50	3	mashmase	0.356039	1.97167
51	3	mashmene	0	0
52	4	menhmene	0	0
53	4	mashmase	0.250312	1.23983
54	4	mashmene	0	0
55	5	menhmene	0	0
56	5	mashmase	0.461063	2.28372
57	5	mashmene	0	0
58	30	menhmene	0	0
59	30	mashmase	0.13786	0.682843
60	30	mashmene	0	0
61	28	menhmene	0	0
62	28	mashmase	0.218616	1.08284
63	28	mashmene	0	0
64	29	menhmene	0	0
65	29	mashmase	0.287945	1.42624
66	29	mashmene	0	0
67	27	menhmene	0	0
68	27	mashmase	0.13786	0.682843
69	27	mashmene	0	0
70	26	menhmene	0	0
71	26	mashmase	0.252956	1.32071
72	26	mashmene	0	0
73	25	menhmene	0	0
74	25	mashmase	0.369152	1.82847
75	25	mashmene	0	0
76	24	menhmene	0	0
78	24	mashmene	0	0
79	23	menhmene	0	0
80	23	mashmase	0.327925	1.62426
81	23	mashmene	0	0
82	22	menhmene	0	0
83	22	mashmase	0.149686	0.741421
84	22	mashmene	0	0
85	21	menhmene	0	0
86	21	mashmase	0.158049	0.782843
87	21	mashmene	0	0
88	20	menhmene	0	0
89	20	mashmase	0	0
90	20	mashmene	0	0
