# Supplementary material for: Horizontal seed dispersal by dung beetles reduced seed and seedling clumping, but did not increase short-term seedling establishment
Source: PLoS One. 2019 Oct 24;14(10):e0224366. doi: 10.1371/journal.pone.0224366 (PMC6812793; doi:10.1371/journal.pone.0224366)
Supplement: S5 Dataset — See Expe1RawdataPoulsenia_Spatialdistribution in metadata file. (XLSX) [file pone.0224366.s011.xlsx]

## Sheet: Hoja1
Plot	Site	Beetle_treatment	ID_Seed	Xcoord1	Ycoord1	Xcoor2	Ycoor2
1	19	menhmene	1	26	26	28	24
1	19	menhmene	2	26	26	28	24
1	19	menhmene	3	26	26	28	24
1	19	menhmene	4	26	26	28	24
1	19	menhmene	5	26	26	28	24
1	19	menhmene	6	26	26	26	24
1	19	menhmene	7	26	26	26	24
1	19	menhmene	8	26	26	26	24
1	19	menhmene	9	26	26	26	24
1	19	menhmene	10	26	26	26	24
1	19	menhmene	11	26	26	28	26
1	19	menhmene	12	26	26	28	26
1	19	menhmene	13	26	26	28	26
1	19	menhmene	14	26	26	28	26
1	19	menhmene	15	26	26	28	26
1	19	menhmene	16	26	26	26	26
1	19	menhmene	17	26	26	26	26
1	19	menhmene	18	26	26	26	26
1	19	menhmene	19	26	26	26	26
1	19	menhmene	20	26	26	26	26
2	19	mashmase	21	24	28	24	24
2	19	mashmase	22	24	28	24	28
2	19	mashmase	23	24	28	24	30
2	19	mashmase	24	24	28	24	28
2	19	mashmase	25	24	28	24	34
2	19	mashmase	26	24	28	24	34
2	19	mashmase	27	24	28	24	30
2	19	mashmase	28	24	28	30	34
2	19	mashmase	29	24	28	28	32
2	19	mashmase	30	24	28	26	26
2	19	mashmase	31	24	28	26	26
2	19	mashmase	32	24	28	28	26
2	19	mashmase	33	24	28	28	28
2	19	mashmase	34	24	28	26	20
2	19	mashmase	35	24	28	26	20
2	19	mashmase	36	24	28	30	28
2	19	mashmase	37	24	28	30	34
2	19	mashmase	38	24	28	30	30
2	19	mashmase	39	24	28	NA	NA
2	19	mashmase	40	24	28	NA	NA
3	19	mashmene	41	26	22	26	20
3	19	mashmene	42	26	22	26	20
3	19	mashmene	43	26	22	26	20
3	19	mashmene	44	26	22	26	20
3	19	mashmene	45	26	22	26	20
3	19	mashmene	46	26	22	24	22
3	19	mashmene	47	26	22	24	22
3	19	mashmene	48	26	22	24	22
3	19	mashmene	49	26	22	24	22
3	19	mashmene	50	26	22	24	22
3	19	mashmene	51	26	22	28	22
3	19	mashmene	52	26	22	28	22
3	19	mashmene	53	26	22	28	22
3	19	mashmene	54	26	22	28	22
3	19	mashmene	55	26	22	28	22
3	19	mashmene	56	26	22	28	22
3	19	mashmene	57	26	22	28	22
3	19	mashmene	58	26	22	28	22
3	19	mashmene	59	26	22	28	22
3	19	mashmene	60	26	22	28	22
4	6	menhmene	61	24	22	22	22
4	6	menhmene	62	24	22	22	22
4	6	menhmene	63	24	22	22	22
4	6	menhmene	64	24	22	22	22
4	6	menhmene	65	24	22	22	22
4	6	menhmene	66	24	22	24	24
4	6	menhmene	67	24	22	24	24
4	6	menhmene	68	24	22	24	24
4	6	menhmene	69	24	22	24	24
4	6	menhmene	70	24	22	24	24
4	6	menhmene	71	24	22	24	20
4	6	menhmene	72	24	22	24	20
4	6	menhmene	73	24	22	24	20
4	6	menhmene	74	24	22	24	20
4	6	menhmene	75	24	22	24	20
4	6	menhmene	76	24	22	28	24
4	6	menhmene	77	24	22	28	24
4	6	menhmene	78	24	22	28	24
4	6	menhmene	79	24	22	28	24
4	6	menhmene	80	24	22	28	24
5	6	mashmase	81	24	24	28	28
5	6	mashmase	82	24	24	26	28
5	6	mashmase	83	24	24	28	28
5	6	mashmase	84	24	24	26	28
5	6	mashmase	85	24	24	26	28
5	6	mashmase	86	24	24	28	22
5	6	mashmase	87	24	24	26	22
5	6	mashmase	88	24	24	26	22
5	6	mashmase	89	24	24	24	22
5	6	mashmase	90	24	24	24	22
5	6	mashmase	91	24	24	20	24
5	6	mashmase	92	24	24	18	26
5	6	mashmase	93	24	24	20	26
5	6	mashmase	94	24	24	18	26
5	6	mashmase	95	24	24	18	24
5	6	mashmase	96	24	24	18	28
5	6	mashmase	97	24	24	20	28
5	6	mashmase	98	24	24	20	28
5	6	mashmase	99	24	24	22	28
5	6	mashmase	100	24	24	22	28
6	6	mashmene	101	24	26	22	24
6	6	mashmene	102	24	26	22	24
6	6	mashmene	103	24	26	22	24
6	6	mashmene	104	24	26	22	24
6	6	mashmene	105	24	26	22	24
6	6	mashmene	106	24	26	20	28
6	6	mashmene	107	24	26	20	28
6	6	mashmene	108	24	26	20	28
6	6	mashmene	109	24	26	20	28
6	6	mashmene	110	24	26	20	28
6	6	mashmene	111	24	26	26	28
6	6	mashmene	112	24	26	26	28
6	6	mashmene	113	24	26	26	28
6	6	mashmene	114	24	26	26	28
6	6	mashmene	115	24	26	26	28
6	6	mashmene	116	24	26	26	24
6	6	mashmene	117	24	26	26	24
6	6	mashmene	118	24	26	26	24
6	6	mashmene	119	24	26	26	24
6	6	mashmene	120	24	26	26	24
7	18	menhmene	121	24	22	22	22
7	18	menhmene	122	24	22	22	22
7	18	menhmene	123	24	22	22	22
7	18	menhmene	124	24	22	22	22
7	18	menhmene	125	24	22	22	22
7	18	menhmene	126	24	22	22	26
7	18	menhmene	127	24	22	22	26
7	18	menhmene	128	24	22	22	26
7	18	menhmene	129	24	22	22	26
7	18	menhmene	130	24	22	22	26
7	18	menhmene	131	24	22	26	20
7	18	menhmene	132	24	22	26	20
7	18	menhmene	133	24	22	26	20
7	18	menhmene	134	24	22	26	20
7	18	menhmene	135	24	22	26	20
7	18	menhmene	136	24	22	26	24
7	18	menhmene	137	24	22	26	24
7	18	menhmene	138	24	22	26	24
7	18	menhmene	139	24	22	26	24
7	18	menhmene	140	24	22	26	24
8	18	mashmase	141	26	24	30	26
8	18	mashmase	142	26	24	30	26
8	18	mashmase	143	26	24	30	26
8	18	mashmase	144	26	24	30	26
8	18	mashmase	145	26	24	28	24
8	18	mashmase	146	26	24	28	24
8	18	mashmase	147	26	24	28	24
8	18	mashmase	148	26	24	28	24
8	18	mashmase	149	26	24	26	28
8	18	mashmase	150	26	24	26	30
8	18	mashmase	151	26	24	26	38
8	18	mashmase	152	26	24	22	28
8	18	mashmase	153	26	24	22	24
8	18	mashmase	154	26	24	26	26
8	18	mashmase	155	26	24	24	32
8	18	mashmase	156	26	24	24	32
8	18	mashmase	157	26	24	24	32
8	18	mashmase	158	26	24	24	32
8	18	mashmase	159	26	24	24	32
8	18	mashmase	160	26	24	24	32
9	18	mashmene	161	24	24	22	26
9	18	mashmene	162	24	24	22	26
9	18	mashmene	163	24	24	22	26
9	18	mashmene	164	24	24	22	26
9	18	mashmene	165	24	24	22	26
9	18	mashmene	166	24	24	26	26
9	18	mashmene	167	24	24	26	26
9	18	mashmene	168	24	24	26	26
9	18	mashmene	169	24	24	26	26
9	18	mashmene	170	24	24	26	26
9	18	mashmene	171	24	24	26	24
9	18	mashmene	172	24	24	26	24
9	18	mashmene	173	24	24	26	24
9	18	mashmene	174	24	24	26	24
9	18	mashmene	175	24	24	26	24
9	18	mashmene	176	24	24	26	20
9	18	mashmene	177	24	24	26	20
9	18	mashmene	178	24	24	26	20
9	18	mashmene	179	24	24	26	20
9	18	mashmene	180	24	24	26	20
10	7	menhmene	181	24	24	26	26
10	7	menhmene	182	24	24	26	26
10	7	menhmene	183	24	24	26	26
10	7	menhmene	184	24	24	26	26
10	7	menhmene	185	24	24	26	26
10	7	menhmene	186	24	24	26	22
10	7	menhmene	187	24	24	26	22
10	7	menhmene	188	24	24	26	22
10	7	menhmene	189	24	24	26	22
10	7	menhmene	190	24	24	26	22
10	7	menhmene	191	24	24	22	24
10	7	menhmene	192	24	24	22	24
10	7	menhmene	193	24	24	22	24
10	7	menhmene	194	24	24	22	24
10	7	menhmene	195	24	24	22	24
10	7	menhmene	196	24	24	24	22
10	7	menhmene	197	24	24	24	22
10	7	menhmene	198	24	24	24	22
10	7	menhmene	199	24	24	24	22
10	7	menhmene	200	24	24	24	22
11	7	mashmase	201	24	26	20	30
11	7	mashmase	202	24	26	20	30
11	7	mashmase	203	24	26	20	32
11	7	mashmase	204	24	26	18	32
11	7	mashmase	205	24	26	18	32
11	7	mashmase	206	24	26	20	28
11	7	mashmase	207	24	26	18	28
11	7	mashmase	208	24	26	24	24
11	7	mashmase	209	24	26	18	28
11	7	mashmase	210	24	26	18	28
11	7	mashmase	211	24	26	24	24
11	7	mashmase	212	24	26	26	20
11	7	mashmase	213	24	26	26	24
11	7	mashmase	214	24	26	28	16
11	7	mashmase	215	24	26	26	26
11	7	mashmase	216	24	26	38	30
11	7	mashmase	217	24	26	32	22
11	7	mashmase	218	24	26	32	24
11	7	mashmase	219	24	26	36	26
11	7	mashmase	220	24	26	28	28
12	7	mashmene	221	26	26	28	24
12	7	mashmene	222	26	26	28	24
12	7	mashmene	223	26	26	28	24
12	7	mashmene	224	26	26	28	24
12	7	mashmene	225	26	26	28	24
12	7	mashmene	226	26	26	28	28
12	7	mashmene	227	26	26	28	28
12	7	mashmene	228	26	26	28	28
12	7	mashmene	229	26	26	28	28
12	7	mashmene	230	26	26	28	28
12	7	mashmene	231	26	26	24	28
12	7	mashmene	232	26	26	24	28
12	7	mashmene	233	26	26	24	28
12	7	mashmene	234	26	26	24	28
12	7	mashmene	235	26	26	24	28
12	7	mashmene	236	26	26	24	24
12	7	mashmene	237	26	26	24	24
12	7	mashmene	238	26	26	24	24
12	7	mashmene	239	26	26	24	24
12	7	mashmene	240	26	26	24	24
13	17	menhmene	241	24	22	20	22
13	17	menhmene	242	24	22	20	22
13	17	menhmene	243	24	22	20	22
13	17	menhmene	244	24	22	20	22
13	17	menhmene	245	24	22	20	22
13	17	menhmene	246	24	22	22	26
13	17	menhmene	247	24	22	22	26
13	17	menhmene	248	24	22	22	26
13	17	menhmene	249	24	22	22	26
13	17	menhmene	250	24	22	22	26
13	17	menhmene	251	24	22	24	22
13	17	menhmene	252	24	22	24	22
13	17	menhmene	253	24	22	24	22
13	17	menhmene	254	24	22	24	22
13	17	menhmene	255	24	22	24	22
13	17	menhmene	256	24	22	24	24
13	17	menhmene	257	24	22	24	24
13	17	menhmene	258	24	22	24	24
13	17	menhmene	259	24	22	24	24
13	17	menhmene	260	24	22	24	24
14	17	mashmase	261	24	24	NA	NA
14	17	mashmase	262	24	24	30	24
14	17	mashmase	263	24	24	22	24
14	17	mashmase	264	24	24	22	26
14	17	mashmase	265	24	24	24	28
14	17	mashmase	266	24	24	24	28
14	17	mashmase	267	24	24	24	24
14	17	mashmase	268	24	24	24	24
14	17	mashmase	269	24	24	24	20
14	17	mashmase	270	24	24	26	22
14	17	mashmase	271	24	24	26	22
14	17	mashmase	272	24	24	18	28
14	17	mashmase	273	24	24	24	26
14	17	mashmase	274	24	24	20	26
14	17	mashmase	275	24	24	14	22
14	17	mashmase	276	24	24	14	22
14	17	mashmase	277	24	24	14	24
14	17	mashmase	278	24	24	16	24
14	17	mashmase	279	24	24	16	24
14	17	mashmase	280	24	24	22	28
15	17	mashmene	281	26	22	28	24
15	17	mashmene	282	26	22	28	24
15	17	mashmene	283	26	22	28	24
15	17	mashmene	284	26	22	28	24
15	17	mashmene	285	26	22	28	24
15	17	mashmene	286	26	22	24	22
15	17	mashmene	287	26	22	24	22
15	17	mashmene	288	26	22	24	22
15	17	mashmene	289	26	22	24	22
15	17	mashmene	290	26	22	24	22
15	17	mashmene	291	26	22	26	28
15	17	mashmene	292	26	22	26	28
15	17	mashmene	293	26	22	26	28
15	17	mashmene	294	26	22	26	28
15	17	mashmene	295	26	22	26	28
15	17	mashmene	296	26	22	24	24
15	17	mashmene	297	26	22	24	24
15	17	mashmene	298	26	22	24	24
15	17	mashmene	299	26	22	24	24
15	17	mashmene	300	26	22	24	24
16	9	menhmene	301	26	24	24	22
16	9	menhmene	302	26	24	24	22
16	9	menhmene	303	26	24	24	22
16	9	menhmene	304	26	24	24	22
16	9	menhmene	305	26	24	24	22
16	9	menhmene	306	26	24	24	24
16	9	menhmene	307	26	24	24	24
16	9	menhmene	308	26	24	24	24
16	9	menhmene	309	26	24	24	24
16	9	menhmene	310	26	24	24	24
16	9	menhmene	311	26	24	28	22
16	9	menhmene	312	26	24	28	22
16	9	menhmene	313	26	24	28	22
16	9	menhmene	314	26	24	28	22
16	9	menhmene	315	26	24	28	22
16	9	menhmene	316	26	24	26	24
16	9	menhmene	317	26	24	26	24
16	9	menhmene	318	26	24	26	24
16	9	menhmene	319	26	24	26	24
16	9	menhmene	320	26	24	26	24
17	9	mashmase	321	26	24	26	28
17	9	mashmase	322	26	24	26	28
17	9	mashmase	323	26	24	24	28
17	9	mashmase	324	26	24	26	30
17	9	mashmase	325	26	24	24	28
17	9	mashmase	326	26	24	30	24
17	9	mashmase	327	26	24	30	24
17	9	mashmase	328	26	24	30	24
17	9	mashmase	329	26	24	32	26
17	9	mashmase	330	26	24	32	26
17	9	mashmase	331	26	24	32	22
17	9	mashmase	332	26	24	26	20
17	9	mashmase	333	26	24	28	20
17	9	mashmase	334	26	24	28	20
17	9	mashmase	335	26	24	28	20
17	9	mashmase	336	26	24	18	24
17	9	mashmase	337	26	24	22	22
17	9	mashmase	338	26	24	20	26
17	9	mashmase	339	26	24	22	26
17	9	mashmase	340	26	24	22	26
18	9	mashmene	341	26	22	24	20
18	9	mashmene	342	26	22	24	20
18	9	mashmene	343	26	22	24	20
18	9	mashmene	344	26	22	24	20
18	9	mashmene	345	26	22	24	20
18	9	mashmene	346	26	22	24	22
18	9	mashmene	347	26	22	24	22
18	9	mashmene	348	26	22	24	22
18	9	mashmene	349	26	22	24	22
18	9	mashmene	350	26	22	24	22
18	9	mashmene	351	26	22	28	18
18	9	mashmene	352	26	22	28	18
18	9	mashmene	353	26	22	28	18
18	9	mashmene	354	26	22	28	18
18	9	mashmene	355	26	22	28	18
18	9	mashmene	356	26	22	28	20
18	9	mashmene	357	26	22	28	20
18	9	mashmene	358	26	22	28	20
18	9	mashmene	359	26	22	28	20
18	9	mashmene	360	26	22	28	20
19	10	menhmene	361	24	20	22	20
19	10	menhmene	362	24	20	22	20
19	10	menhmene	363	24	20	22	20
19	10	menhmene	364	24	20	22	20
19	10	menhmene	365	24	20	22	20
19	10	menhmene	366	24	20	24	22
19	10	menhmene	367	24	20	24	22
19	10	menhmene	368	24	20	24	22
19	10	menhmene	369	24	20	24	22
19	10	menhmene	370	24	20	24	22
19	10	menhmene	371	24	20	24	18
19	10	menhmene	372	24	20	24	18
19	10	menhmene	373	24	20	24	18
19	10	menhmene	374	24	20	24	18
19	10	menhmene	375	24	20	24	18
19	10	menhmene	376	24	20	26	20
19	10	menhmene	377	24	20	26	20
19	10	menhmene	378	24	20	26	20
19	10	menhmene	379	24	20	26	20
19	10	menhmene	380	24	20	26	20
20	10	mashmase	381	24	22	28	36
20	10	mashmase	382	24	22	24	26
20	10	mashmase	383	24	22	24	28
20	10	mashmase	384	24	22	22	26
20	10	mashmase	385	24	22	22	24
20	10	mashmase	386	24	22	22	18
20	10	mashmase	387	24	22	26	22
20	10	mashmase	388	24	22	28	22
20	10	mashmase	389	24	22	30	20
20	10	mashmase	390	24	22	30	22
20	10	mashmase	391	24	22	24	16
20	10	mashmase	392	24	22	26	18
20	10	mashmase	393	24	22	22	18
20	10	mashmase	394	24	22	30	22
20	10	mashmase	395	24	22	20	20
20	10	mashmase	396	24	22	22	20
20	10	mashmase	397	24	22	22	18
20	10	mashmase	398	24	22	24	22
20	10	mashmase	399	24	22	20	20
20	10	mashmase	400	24	22	22	24
21	10	mashmene	401	26	20	26	18
21	10	mashmene	402	26	20	26	18
21	10	mashmene	403	26	20	26	18
21	10	mashmene	404	26	20	26	18
21	10	mashmene	405	26	20	26	18
21	10	mashmene	406	26	20	28	18
21	10	mashmene	407	26	20	28	18
21	10	mashmene	408	26	20	28	18
21	10	mashmene	409	26	20	28	18
21	10	mashmene	410	26	20	28	18
21	10	mashmene	411	26	20	24	20
21	10	mashmene	412	26	20	24	20
21	10	mashmene	413	26	20	24	20
21	10	mashmene	414	26	20	24	20
21	10	mashmene	415	26	20	24	20
21	10	mashmene	416	26	20	26	20
21	10	mashmene	417	26	20	26	20
21	10	mashmene	418	26	20	26	20
21	10	mashmene	419	26	20	26	20
21	10	mashmene	420	26	20	26	20
22	11	menhmene	421	26	22	26	22
22	11	menhmene	422	26	22	26	22
22	11	menhmene	423	26	22	26	22
22	11	menhmene	424	26	22	26	22
22	11	menhmene	425	26	22	26	22
22	11	menhmene	426	26	22	24	22
22	11	menhmene	427	26	22	24	22
22	11	menhmene	428	26	22	24	22
22	11	menhmene	429	26	22	24	22
22	11	menhmene	430	26	22	24	22
22	11	menhmene	431	26	22	28	24
22	11	menhmene	432	26	22	28	24
22	11	menhmene	433	26	22	28	24
22	11	menhmene	434	26	22	28	24
22	11	menhmene	435	26	22	28	24
22	11	menhmene	436	26	22	26	24
22	11	menhmene	437	26	22	26	24
22	11	menhmene	438	26	22	26	24
22	11	menhmene	439	26	22	26	24
22	11	menhmene	440	26	22	26	24
23	11	mashmase	441	24	22	26	26
23	11	mashmase	442	24	22	26	22
23	11	mashmase	443	24	22	28	36
23	11	mashmase	444	24	22	22	26
23	11	mashmase	445	24	22	24	26
23	11	mashmase	446	24	22	24	26
23	11	mashmase	447	24	22	22	30
23	11	mashmase	448	24	22	24	22
23	11	mashmase	449	24	22	22	24
23	11	mashmase	450	24	22	20	22
23	11	mashmase	451	24	22	20	20
23	11	mashmase	452	24	22	20	20
23	11	mashmase	453	24	22	26	20
23	11	mashmase	454	24	22	20	18
23	11	mashmase	455	24	22	24	20
23	11	mashmase	456	24	22	22	24
23	11	mashmase	457	24	22	26	24
23	11	mashmase	458	24	22	26	22
23	11	mashmase	459	24	22	26	22
23	11	mashmase	460	24	22	NA	NA
24	11	mashmene	461	26	20	26	18
24	11	mashmene	462	26	20	26	18
24	11	mashmene	463	26	20	26	18
24	11	mashmene	464	26	20	26	18
24	11	mashmene	465	26	20	26	18
24	11	mashmene	466	26	20	24	20
24	11	mashmene	467	26	20	24	20
24	11	mashmene	468	26	20	24	20
24	11	mashmene	469	26	20	24	20
24	11	mashmene	470	26	20	24	20
24	11	mashmene	471	26	20	30	20
24	11	mashmene	472	26	20	30	20
24	11	mashmene	473	26	20	30	20
24	11	mashmene	474	26	20	30	20
24	11	mashmene	475	26	20	30	20
24	11	mashmene	476	26	20	28	22
24	11	mashmene	477	26	20	28	22
24	11	mashmene	478	26	20	28	22
24	11	mashmene	479	26	20	28	22
24	11	mashmene	480	26	20	28	22
25	12	menhmene	481	24	22	22	22
25	12	menhmene	482	24	22	22	22
25	12	menhmene	483	24	22	22	22
25	12	menhmene	484	24	22	22	22
25	12	menhmene	485	24	22	22	22
25	12	menhmene	486	24	22	24	24
25	12	menhmene	487	24	22	24	24
25	12	menhmene	488	24	22	24	24
25	12	menhmene	489	24	22	24	24
25	12	menhmene	490	24	22	24	24
25	12	menhmene	491	24	22	24	20
25	12	menhmene	492	24	22	24	20
25	12	menhmene	493	24	22	24	20
25	12	menhmene	494	24	22	24	20
25	12	menhmene	495	24	22	24	20
25	12	menhmene	496	24	22	28	22
25	12	menhmene	497	24	22	28	22
25	12	menhmene	498	24	22	28	22
25	12	menhmene	499	24	22	28	22
25	12	menhmene	500	24	22	28	22
26	12	mashmase	501	26	24	28	26
26	12	mashmase	502	26	24	26	28
26	12	mashmase	503	26	24	26	22
26	12	mashmase	504	26	24	24	22
26	12	mashmase	505	26	24	26	22
26	12	mashmase	506	26	24	20	20
26	12	mashmase	507	26	24	26	20
26	12	mashmase	508	26	24	26	20
26	12	mashmase	509	26	24	24	20
26	12	mashmase	510	26	24	26	18
26	12	mashmase	511	26	24	32	24
26	12	mashmase	512	26	24	32	24
26	12	mashmase	513	26	24	30	24
26	12	mashmase	514	26	24	26	16
26	12	mashmase	515	26	24	30	16
26	12	mashmase	516	26	24	30	16
26	12	mashmase	517	26	24	30	16
26	12	mashmase	518	26	24	30	16
26	12	mashmase	519	26	24	30	16
26	12	mashmase	520	26	24	30	16
27	12	mashmene	521	26	26	28	24
27	12	mashmene	522	26	26	28	24
27	12	mashmene	523	26	26	28	24
27	12	mashmene	524	26	26	28	24
27	12	mashmene	525	26	26	28	24
27	12	mashmene	526	26	26	24	24
27	12	mashmene	527	26	26	24	24
27	12	mashmene	528	26	26	24	24
27	12	mashmene	529	26	26	24	24
27	12	mashmene	530	26	26	24	24
27	12	mashmene	531	26	26	26	28
27	12	mashmene	532	26	26	26	28
27	12	mashmene	533	26	26	26	28
27	12	mashmene	534	26	26	26	28
27	12	mashmene	535	26	26	26	28
27	12	mashmene	536	26	26	24	28
27	12	mashmene	537	26	26	24	28
27	12	mashmene	538	26	26	24	28
27	12	mashmene	539	26	26	24	28
27	12	mashmene	540	26	26	24	28
28	13	menhmene	541	26	22	24	20
28	13	menhmene	542	26	22	24	20
28	13	menhmene	543	26	22	24	20
28	13	menhmene	544	26	22	24	20
28	13	menhmene	545	26	22	24	20
28	13	menhmene	546	26	22	24	22
28	13	menhmene	547	26	22	24	22
28	13	menhmene	548	26	22	24	22
28	13	menhmene	549	26	22	24	22
28	13	menhmene	550	26	22	24	22
28	13	menhmene	551	26	22	28	20
28	13	menhmene	552	26	22	28	20
28	13	menhmene	553	26	22	28	20
28	13	menhmene	554	26	22	28	20
28	13	menhmene	555	26	22	28	20
28	13	menhmene	556	26	22	28	22
28	13	menhmene	557	26	22	28	22
28	13	menhmene	558	26	22	28	22
28	13	menhmene	559	26	22	28	22
28	13	menhmene	560	26	22	28	22
29	13	mashmase	561	24	24	28	28
29	13	mashmase	562	24	24	28	30
29	13	mashmase	563	24	24	26	28
29	13	mashmase	564	24	24	26	28
29	13	mashmase	565	24	24	NA	NA
29	13	mashmase	566	24	24	20	28
29	13	mashmase	567	24	24	NA	NA
29	13	mashmase	568	24	24	NA	NA
29	13	mashmase	569	24	24	18	24
29	13	mashmase	570	24	24	26	24
29	13	mashmase	571	24	24	28	22
29	13	mashmase	572	24	24	30	22
29	13	mashmase	573	24	24	30	22
29	13	mashmase	574	24	24	30	20
29	13	mashmase	575	24	24	30	24
29	13	mashmase	576	24	24	24	22
29	13	mashmase	577	24	24	24	22
29	13	mashmase	578	24	24	24	22
29	13	mashmase	579	24	24	24	22
29	13	mashmase	580	24	24	26	26
30	13	mashmene	581	26	22	24	18
30	13	mashmene	582	26	22	24	18
30	13	mashmene	583	26	22	24	18
30	13	mashmene	584	26	22	24	18
30	13	mashmene	585	26	22	24	18
30	13	mashmene	586	26	22	22	22
30	13	mashmene	587	26	22	22	22
30	13	mashmene	588	26	22	22	22
30	13	mashmene	589	26	22	22	22
30	13	mashmene	590	26	22	22	22
30	13	mashmene	591	26	22	28	20
30	13	mashmene	592	26	22	28	20
30	13	mashmene	593	26	22	28	20
30	13	mashmene	594	26	22	28	20
30	13	mashmene	595	26	22	28	20
30	13	mashmene	596	26	22	28	22
30	13	mashmene	597	26	22	28	22
30	13	mashmene	598	26	22	28	22
30	13	mashmene	599	26	22	28	22
30	13	mashmene	600	26	22	28	22
31	14	menhmene	601	24	22	22	22
31	14	menhmene	602	24	22	22	22
31	14	menhmene	603	24	22	22	22
31	14	menhmene	604	24	22	22	22
31	14	menhmene	605	24	22	22	22
31	14	menhmene	606	24	22	24	24
31	14	menhmene	607	24	22	24	24
31	14	menhmene	608	24	22	24	24
31	14	menhmene	609	24	22	24	24
31	14	menhmene	610	24	22	24	24
31	14	menhmene	611	24	22	24	22
31	14	menhmene	612	24	22	24	22
31	14	menhmene	613	24	22	24	22
31	14	menhmene	614	24	22	24	22
31	14	menhmene	615	24	22	24	22
31	14	menhmene	616	24	22	26	24
31	14	menhmene	617	24	22	26	24
31	14	menhmene	618	24	22	26	24
31	14	menhmene	619	24	22	26	24
31	14	menhmene	620	24	22	26	24
32	14	mashmase	621	26	22	26	30
32	14	mashmase	622	26	22	24	30
32	14	mashmase	623	26	22	32	26
32	14	mashmase	624	26	22	24	18
32	14	mashmase	625	26	22	24	20
32	14	mashmase	626	26	22	22	18
32	14	mashmase	627	26	22	22	18
32	14	mashmase	628	26	22	22	18
32	14	mashmase	629	26	22	28	26
32	14	mashmase	630	26	22	22	22
32	14	mashmase	631	26	22	28	26
32	14	mashmase	632	26	22	28	26
32	14	mashmase	633	26	22	26	26
32	14	mashmase	634	26	22	28	26
32	14	mashmase	635	26	22	28	26
32	14	mashmase	636	26	22	28	26
32	14	mashmase	637	26	22	28	26
32	14	mashmase	638	26	22	28	26
32	14	mashmase	639	26	22	28	26
32	14	mashmase	640	26	22	28	26
33	14	mashmene	641	26	20	26	18
33	14	mashmene	642	26	20	26	18
33	14	mashmene	643	26	20	26	18
33	14	mashmene	644	26	20	26	18
33	14	mashmene	645	26	20	26	18
33	14	mashmene	646	26	20	24	20
33	14	mashmene	647	26	20	24	20
33	14	mashmene	648	26	20	24	20
33	14	mashmene	649	26	20	24	20
33	14	mashmene	650	26	20	24	20
33	14	mashmene	651	26	20	28	22
33	14	mashmene	652	26	20	28	22
33	14	mashmene	653	26	20	28	22
33	14	mashmene	654	26	20	28	22
33	14	mashmene	655	26	20	28	22
33	14	mashmene	656	26	20	26	24
33	14	mashmene	657	26	20	26	24
33	14	mashmene	658	26	20	26	24
33	14	mashmene	659	26	20	26	24
33	14	mashmene	660	26	20	26	24
34	15	menhmene	661	26	22	26	20
34	15	menhmene	662	26	22	26	20
34	15	menhmene	663	26	22	26	20
34	15	menhmene	664	26	22	26	20
34	15	menhmene	665	26	22	26	20
34	15	menhmene	666	26	22	24	22
34	15	menhmene	667	26	22	24	22
34	15	menhmene	668	26	22	24	22
34	15	menhmene	669	26	22	24	22
34	15	menhmene	670	26	22	24	22
34	15	menhmene	671	26	22	28	22
34	15	menhmene	672	26	22	28	22
34	15	menhmene	673	26	22	28	22
34	15	menhmene	674	26	22	28	22
34	15	menhmene	675	26	22	28	22
34	15	menhmene	676	26	22	28	24
34	15	menhmene	677	26	22	28	24
34	15	menhmene	678	26	22	28	24
34	15	menhmene	679	26	22	28	24
34	15	menhmene	680	26	22	28	24
35	15	mashmase	681	24	22	26	24
35	15	mashmase	682	24	22	32	26
35	15	mashmase	683	24	22	26	28
35	15	mashmase	684	24	22	36	30
35	15	mashmase	685	24	22	36	44
35	15	mashmase	686	24	22	36	30
35	15	mashmase	687	24	22	24	28
35	15	mashmase	688	24	22	36	28
35	15	mashmase	689	24	22	36	34
35	15	mashmase	690	24	22	28	34
35	15	mashmase	691	24	22	34	40
35	15	mashmase	692	24	22	34	44
35	15	mashmase	693	24	22	36	34
35	15	mashmase	694	24	22	36	34
35	15	mashmase	695	24	22	32	38
35	15	mashmase	696	24	22	20	24
35	15	mashmase	697	24	22	20	26
35	15	mashmase	698	24	22	18	30
35	15	mashmase	699	24	22	20	24
35	15	mashmase	700	24	22	20	24
36	15	mashmene	701	26	22	26	24
36	15	mashmene	702	26	22	26	24
36	15	mashmene	703	26	22	26	24
36	15	mashmene	704	26	22	26	24
36	15	mashmene	705	26	22	26	24
36	15	mashmene	706	26	22	24	22
36	15	mashmene	707	26	22	24	22
36	15	mashmene	708	26	22	24	22
36	15	mashmene	709	26	22	24	22
36	15	mashmene	710	26	22	24	22
36	15	mashmene	711	26	22	26	20
36	15	mashmene	712	26	22	26	20
36	15	mashmene	713	26	22	26	20
36	15	mashmene	714	26	22	26	20
36	15	mashmene	715	26	22	26	20
36	15	mashmene	716	26	22	28	22
36	15	mashmene	717	26	22	28	22
36	15	mashmene	718	26	22	28	22
36	15	mashmene	719	26	22	28	22
36	15	mashmene	720	26	22	28	22
37	16	menhmene	721	22	22	22	22
37	16	menhmene	722	22	22	22	22
37	16	menhmene	723	22	22	22	22
37	16	menhmene	724	22	22	22	22
37	16	menhmene	725	22	22	22	22
37	16	menhmene	726	22	22	20	22
37	16	menhmene	727	22	22	20	22
37	16	menhmene	728	22	22	20	22
37	16	menhmene	729	22	22	20	22
37	16	menhmene	730	22	22	20	22
37	16	menhmene	731	22	22	24	22
37	16	menhmene	732	22	22	24	22
37	16	menhmene	733	22	22	24	22
37	16	menhmene	734	22	22	24	22
37	16	menhmene	735	22	22	24	22
37	16	menhmene	736	22	22	24	24
37	16	menhmene	737	22	22	24	24
37	16	menhmene	738	22	22	24	24
37	16	menhmene	739	22	22	24	24
37	16	menhmene	740	22	22	24	24
38	16	mashmase	741	26	26	22	32
38	16	mashmase	742	26	26	24	30
38	16	mashmase	743	26	26	30	32
38	16	mashmase	744	26	26	30	30
38	16	mashmase	745	26	26	28	28
38	16	mashmase	746	26	26	28	28
38	16	mashmase	747	26	26	28	26
38	16	mashmase	748	26	26	28	26
38	16	mashmase	749	26	26	28	26
38	16	mashmase	750	26	26	26	24
38	16	mashmase	751	26	26	22	26
38	16	mashmase	752	26	26	24	24
38	16	mashmase	753	26	26	26	24
38	16	mashmase	754	26	26	28	24
38	16	mashmase	755	26	26	28	22
38	16	mashmase	756	26	26	24	20
38	16	mashmase	757	26	26	22	22
38	16	mashmase	758	26	26	20	22
38	16	mashmase	759	26	26	22	22
38	16	mashmase	760	26	26	22	22
39	16	mashmene	761	26	22	24	22
39	16	mashmene	762	26	22	24	22
39	16	mashmene	763	26	22	24	22
39	16	mashmene	764	26	22	24	22
39	16	mashmene	765	26	22	24	22
39	16	mashmene	766	26	22	26	24
39	16	mashmene	767	26	22	26	24
39	16	mashmene	768	26	22	26	24
39	16	mashmene	769	26	22	26	24
39	16	mashmene	770	26	22	26	24
39	16	mashmene	771	26	22	26	20
39	16	mashmene	772	26	22	26	20
39	16	mashmene	773	26	22	26	20
39	16	mashmene	774	26	22	26	20
39	16	mashmene	775	26	22	26	20
39	16	mashmene	776	26	22	28	22
39	16	mashmene	777	26	22	28	22
39	16	mashmene	778	26	22	28	22
39	16	mashmene	779	26	22	28	22
39	16	mashmene	780	26	22	28	22
40	2	menhmene	781	24	20	24	20
40	2	menhmene	782	24	20	24	20
40	2	menhmene	783	24	20	24	20
40	2	menhmene	784	24	20	24	20
40	2	menhmene	785	24	20	24	20
40	2	menhmene	786	24	20	24	20
40	2	menhmene	787	24	20	24	20
40	2	menhmene	788	24	20	24	20
40	2	menhmene	789	24	20	24	20
40	2	menhmene	790	24	20	24	20
40	2	menhmene	791	24	20	26	18
40	2	menhmene	792	24	20	26	18
40	2	menhmene	793	24	20	26	18
40	2	menhmene	794	24	20	26	18
40	2	menhmene	795	24	20	26	18
40	2	menhmene	796	24	20	26	20
40	2	menhmene	797	24	20	26	20
40	2	menhmene	798	24	20	26	20
40	2	menhmene	799	24	20	26	20
40	2	menhmene	800	24	20	26	20
41	2	mashmase	801	26	22	20	26
41	2	mashmase	802	26	22	20	26
41	2	mashmase	803	26	22	22	26
41	2	mashmase	804	26	22	20	24
41	2	mashmase	805	26	22	22	26
41	2	mashmase	806	26	22	24	26
41	2	mashmase	807	26	22	28	28
41	2	mashmase	808	26	22	26	26
41	2	mashmase	809	26	22	26	24
41	2	mashmase	810	26	22	26	24
41	2	mashmase	811	26	22	26	18
41	2	mashmase	812	26	22	26	18
41	2	mashmase	813	26	22	26	18
41	2	mashmase	814	26	22	28	20
41	2	mashmase	815	26	22	28	20
41	2	mashmase	816	26	22	24	20
41	2	mashmase	817	26	22	22	20
41	2	mashmase	818	26	22	22	20
41	2	mashmase	819	26	22	24	18
41	2	mashmase	820	26	22	22	18
42	2	mashmene	821	26	20	24	18
42	2	mashmene	822	26	20	24	18
42	2	mashmene	823	26	20	24	18
42	2	mashmene	824	26	20	24	18
42	2	mashmene	825	26	20	24	18
42	2	mashmene	826	26	20	22	20
42	2	mashmene	827	26	20	22	20
42	2	mashmene	828	26	20	22	20
42	2	mashmene	829	26	20	22	20
42	2	mashmene	830	26	20	22	20
42	2	mashmene	831	26	20	28	18
42	2	mashmene	832	26	20	28	18
42	2	mashmene	833	26	20	28	18
42	2	mashmene	834	26	20	28	18
42	2	mashmene	835	26	20	28	18
42	2	mashmene	836	26	20	26	22
42	2	mashmene	837	26	20	26	22
42	2	mashmene	838	26	20	26	22
42	2	mashmene	839	26	20	26	22
42	2	mashmene	840	26	20	26	22
43	1	menhmene	841	22	22	20	24
43	1	menhmene	842	22	22	20	24
43	1	menhmene	843	22	22	20	24
43	1	menhmene	844	22	22	20	24
43	1	menhmene	845	22	22	20	24
43	1	menhmene	846	22	22	22	24
43	1	menhmene	847	22	22	22	24
43	1	menhmene	848	22	22	22	24
43	1	menhmene	849	22	22	22	24
43	1	menhmene	850	22	22	22	24
43	1	menhmene	851	22	22	22	22
43	1	menhmene	852	22	22	22	22
43	1	menhmene	853	22	22	22	22
43	1	menhmene	854	22	22	22	22
43	1	menhmene	855	22	22	22	22
43	1	menhmene	856	22	22	22	24
43	1	menhmene	857	22	22	22	24
43	1	menhmene	858	22	22	22	24
43	1	menhmene	859	22	22	22	24
43	1	menhmene	860	22	22	22	24
44	1	mashmase	861	22	24	32	26
44	1	mashmase	862	22	24	30	28
44	1	mashmase	863	22	24	32	28
44	1	mashmase	864	22	24	28	28
44	1	mashmase	865	22	24	28	26
44	1	mashmase	866	22	24	24	28
44	1	mashmase	867	22	24	22	28
44	1	mashmase	868	22	24	22	28
44	1	mashmase	869	22	24	20	28
44	1	mashmase	870	22	24	18	26
44	1	mashmase	871	22	24	22	26
44	1	mashmase	872	22	24	20	24
44	1	mashmase	873	22	24	22	22
44	1	mashmase	874	22	24	22	22
44	1	mashmase	875	22	24	20	22
44	1	mashmase	876	22	24	26	18
44	1	mashmase	877	22	24	26	18
44	1	mashmase	878	22	24	28	20
44	1	mashmase	879	22	24	26	18
44	1	mashmase	880	22	24	24	20
45	1	mashmene	881	24	20	22	20
45	1	mashmene	882	24	20	22	20
45	1	mashmene	883	24	20	22	20
45	1	mashmene	884	24	20	22	20
45	1	mashmene	885	24	20	22	20
45	1	mashmene	886	24	20	24	22
45	1	mashmene	887	24	20	24	22
45	1	mashmene	888	24	20	24	22
45	1	mashmene	889	24	20	24	22
45	1	mashmene	890	24	20	24	22
45	1	mashmene	891	24	20	26	20
45	1	mashmene	892	24	20	26	20
45	1	mashmene	893	24	20	26	20
45	1	mashmene	894	24	20	26	20
45	1	mashmene	895	24	20	26	20
45	1	mashmene	896	24	20	24	18
45	1	mashmene	897	24	20	24	18
45	1	mashmene	898	24	20	24	18
45	1	mashmene	899	24	20	24	18
45	1	mashmene	900	24	20	24	18
46	8	menhmene	901	26	22	24	22
46	8	menhmene	902	26	22	24	22
46	8	menhmene	903	26	22	24	22
46	8	menhmene	904	26	22	24	22
46	8	menhmene	905	26	22	24	22
46	8	menhmene	906	26	22	26	22
46	8	menhmene	907	26	22	26	22
46	8	menhmene	908	26	22	26	22
46	8	menhmene	909	26	22	26	22
46	8	menhmene	910	26	22	26	22
46	8	menhmene	911	26	22	26	20
46	8	menhmene	912	26	22	26	20
46	8	menhmene	913	26	22	26	20
46	8	menhmene	914	26	22	26	20
46	8	menhmene	915	26	22	26	20
46	8	menhmene	916	26	22	28	20
46	8	menhmene	917	26	22	28	20
46	8	menhmene	918	26	22	28	20
46	8	menhmene	919	26	22	28	20
46	8	menhmene	920	26	22	28	20
47	8	mashmase	921	26	22	26	26
47	8	mashmase	922	26	22	26	26
47	8	mashmase	923	26	22	22	26
47	8	mashmase	924	26	22	24	24
47	8	mashmase	925	26	22	24	24
47	8	mashmase	926	26	22	24	24
47	8	mashmase	927	26	22	22	24
47	8	mashmase	928	26	22	24	24
47	8	mashmase	929	26	22	22	24
47	8	mashmase	930	26	22	22	24
47	8	mashmase	931	26	22	20	18
47	8	mashmase	932	26	22	24	18
47	8	mashmase	933	26	22	24	18
47	8	mashmase	934	26	22	24	24
47	8	mashmase	935	26	22	24	18
47	8	mashmase	936	26	22	30	18
47	8	mashmase	937	26	22	28	20
47	8	mashmase	938	26	22	30	20
47	8	mashmase	939	26	22	30	20
47	8	mashmase	940	26	22	30	20
48	8	mashmene	941	22	24	20	24
48	8	mashmene	942	22	24	20	24
48	8	mashmene	943	22	24	20	24
48	8	mashmene	944	22	24	20	24
48	8	mashmene	945	22	24	20	24
48	8	mashmene	946	22	24	22	26
48	8	mashmene	947	22	24	22	26
48	8	mashmene	948	22	24	22	26
48	8	mashmene	949	22	24	22	26
48	8	mashmene	950	22	24	22	26
48	8	mashmene	951	22	24	24	22
48	8	mashmene	952	22	24	24	22
48	8	mashmene	953	22	24	24	22
48	8	mashmene	954	22	24	24	22
48	8	mashmene	955	22	24	24	22
48	8	mashmene	956	22	24	24	26
48	8	mashmene	957	22	24	24	26
48	8	mashmene	958	22	24	24	26
48	8	mashmene	959	22	24	24	26
48	8	mashmene	960	22	24	24	26
49	3	menhmene	961	24	20	24	18
49	3	menhmene	962	24	20	24	18
49	3	menhmene	963	24	20	24	18
49	3	menhmene	964	24	20	24	18
49	3	menhmene	965	24	20	24	18
49	3	menhmene	966	24	20	24	20
49	3	menhmene	967	24	20	24	20
49	3	menhmene	968	24	20	24	20
49	3	menhmene	969	24	20	24	20
49	3	menhmene	970	24	20	24	20
49	3	menhmene	971	24	20	26	18
49	3	menhmene	972	24	20	26	18
49	3	menhmene	973	24	20	26	18
49	3	menhmene	974	24	20	26	18
49	3	menhmene	975	24	20	26	18
49	3	menhmene	976	24	20	26	18
49	3	menhmene	977	24	20	26	18
49	3	menhmene	978	24	20	26	18
49	3	menhmene	979	24	20	26	18
49	3	menhmene	980	24	20	26	18
50	3	mashmase	981	26	22	NA	NA
50	3	mashmase	982	26	22	NA	NA
50	3	mashmase	983	26	22	46	24
50	3	mashmase	984	26	22	38	26
50	3	mashmase	985	26	22	30	32
50	3	mashmase	986	26	22	28	34
50	3	mashmase	987	26	22	26	34
50	3	mashmase	988	26	22	26	26
50	3	mashmase	989	26	22	22	28
50	3	mashmase	990	26	22	30	24
50	3	mashmase	991	26	22	28	26
50	3	mashmase	992	26	22	28	24
50	3	mashmase	993	26	22	34	24
50	3	mashmase	994	26	22	28	26
50	3	mashmase	995	26	22	22	26
50	3	mashmase	996	26	22	22	26
50	3	mashmase	997	26	22	24	26
50	3	mashmase	998	26	22	24	26
50	3	mashmase	999	26	22	NA	NA
50	3	mashmase	1000	26	22	NA	NA
51	3	mashmene	1001	24	22	28	22
51	3	mashmene	1002	24	22	28	22
51	3	mashmene	1003	24	22	28	22
51	3	mashmene	1004	24	22	28	22
51	3	mashmene	1005	24	22	28	22
51	3	mashmene	1006	24	22	22	22
51	3	mashmene	1007	24	22	22	22
51	3	mashmene	1008	24	22	22	22
51	3	mashmene	1009	24	22	22	22
51	3	mashmene	1010	24	22	22	22
51	3	mashmene	1011	24	22	24	24
51	3	mashmene	1012	24	22	24	24
51	3	mashmene	1013	24	22	24	24
51	3	mashmene	1014	24	22	24	24
51	3	mashmene	1015	24	22	24	24
51	3	mashmene	1016	24	22	22	24
51	3	mashmene	1017	24	22	22	24
51	3	mashmene	1018	24	22	22	24
51	3	mashmene	1019	24	22	22	24
51	3	mashmene	1020	24	22	22	24
52	4	menhmene	1021	22	24	20	24
52	4	menhmene	1022	22	24	20	24
52	4	menhmene	1023	22	24	20	24
52	4	menhmene	1024	22	24	20	24
52	4	menhmene	1025	22	24	20	24
52	4	menhmene	1026	22	24	22	26
52	4	menhmene	1027	22	24	22	26
52	4	menhmene	1028	22	24	22	26
52	4	menhmene	1029	22	24	22	26
52	4	menhmene	1030	22	24	22	26
52	4	menhmene	1031	22	24	22	26
52	4	menhmene	1032	22	24	22	26
52	4	menhmene	1033	22	24	22	26
52	4	menhmene	1034	22	24	22	26
52	4	menhmene	1035	22	24	22	26
52	4	menhmene	1036	22	24	22	24
52	4	menhmene	1037	22	24	22	24
52	4	menhmene	1038	22	24	22	24
52	4	menhmene	1039	22	24	22	24
52	4	menhmene	1040	22	24	22	24
53	4	mashmase	1041	24	20	26	28
53	4	mashmase	1042	24	20	22	28
53	4	mashmase	1043	24	20	30	18
53	4	mashmase	1044	24	20	26	30
53	4	mashmase	1045	24	20	22	26
53	4	mashmase	1046	24	20	22	26
53	4	mashmase	1047	24	20	20	22
53	4	mashmase	1048	24	20	20	22
53	4	mashmase	1049	24	20	20	20
53	4	mashmase	1050	24	20	24	24
53	4	mashmase	1051	24	20	24	24
53	4	mashmase	1052	24	20	24	24
53	4	mashmase	1053	24	20	24	22
53	4	mashmase	1054	24	20	22	20
53	4	mashmase	1055	24	20	22	20
53	4	mashmase	1056	24	20	26	18
53	4	mashmase	1057	24	20	26	18
53	4	mashmase	1058	24	20	26	18
53	4	mashmase	1059	24	20	24	36
53	4	mashmase	1060	24	20	30	32
54	4	mashmene	1061	26	22	26	20
54	4	mashmene	1062	26	22	26	20
54	4	mashmene	1063	26	22	26	20
54	4	mashmene	1064	26	22	26	20
54	4	mashmene	1065	26	22	26	20
54	4	mashmene	1066	26	22	26	22
54	4	mashmene	1067	26	22	26	22
54	4	mashmene	1068	26	22	26	22
54	4	mashmene	1069	26	22	26	22
54	4	mashmene	1070	26	22	26	22
54	4	mashmene	1071	26	22	30	20
54	4	mashmene	1072	26	22	30	20
54	4	mashmene	1073	26	22	30	20
54	4	mashmene	1074	26	22	30	20
54	4	mashmene	1075	26	22	30	20
54	4	mashmene	1076	26	22	28	22
54	4	mashmene	1077	26	22	28	22
54	4	mashmene	1078	26	22	28	22
54	4	mashmene	1079	26	22	28	22
54	4	mashmene	1080	26	22	28	22
55	5	menhmene	1081	26	20	26	18
55	5	menhmene	1082	26	20	26	18
55	5	menhmene	1083	26	20	26	18
55	5	menhmene	1084	26	20	26	18
55	5	menhmene	1085	26	20	26	18
55	5	menhmene	1086	26	20	24	20
55	5	menhmene	1087	26	20	24	20
55	5	menhmene	1088	26	20	24	20
55	5	menhmene	1089	26	20	24	20
55	5	menhmene	1090	26	20	24	20
55	5	menhmene	1091	26	20	28	20
55	5	menhmene	1092	26	20	28	20
55	5	menhmene	1093	26	20	28	20
55	5	menhmene	1094	26	20	28	20
55	5	menhmene	1095	26	20	28	20
55	5	menhmene	1096	26	20	28	20
55	5	menhmene	1097	26	20	28	20
55	5	menhmene	1098	26	20	28	20
55	5	menhmene	1099	26	20	28	20
55	5	menhmene	1100	26	20	28	20
56	5	mashmase	1101	26	24	24	22
56	5	mashmase	1102	26	24	26	24
56	5	mashmase	1103	26	24	26	24
56	5	mashmase	1104	26	24	26	26
56	5	mashmase	1105	26	24	24	22
56	5	mashmase	1106	26	24	24	30
56	5	mashmase	1107	26	24	24	20
56	5	mashmase	1108	26	24	22	18
56	5	mashmase	1109	26	24	24	18
56	5	mashmase	1110	26	24	18	30
56	5	mashmase	1111	26	24	30	22
56	5	mashmase	1112	26	24	24	18
56	5	mashmase	1113	26	24	12	34
56	5	mashmase	1114	26	24	10	32
56	5	mashmase	1115	26	24	20	24
56	5	mashmase	1116	26	24	24	38
56	5	mashmase	1117	26	24	30	40
56	5	mashmase	1118	26	24	30	40
56	5	mashmase	1119	26	24	26	44
56	5	mashmase	1120	26	24	28	36
57	5	mashmene	1121	24	22	22	20
57	5	mashmene	1122	24	22	22	20
57	5	mashmene	1123	24	22	22	20
57	5	mashmene	1124	24	22	22	20
57	5	mashmene	1125	24	22	22	20
57	5	mashmene	1126	24	22	24	22
57	5	mashmene	1127	24	22	24	22
57	5	mashmene	1128	24	22	24	22
57	5	mashmene	1129	24	22	24	22
57	5	mashmene	1130	24	22	24	22
57	5	mashmene	1131	24	22	26	20
57	5	mashmene	1132	24	22	26	20
57	5	mashmene	1133	24	22	26	20
57	5	mashmene	1134	24	22	26	20
57	5	mashmene	1135	24	22	26	20
57	5	mashmene	1136	24	22	26	22
57	5	mashmene	1137	24	22	26	22
57	5	mashmene	1138	24	22	26	22
57	5	mashmene	1139	24	22	26	22
57	5	mashmene	1140	24	22	26	22
58	30	menhmene	1141	28	20	28	18
58	30	menhmene	1142	28	20	28	18
58	30	menhmene	1143	28	20	28	18
58	30	menhmene	1144	28	20	28	18
58	30	menhmene	1145	28	20	28	18
58	30	menhmene	1146	28	20	28	20
58	30	menhmene	1147	28	20	28	20
58	30	menhmene	1148	28	20	28	20
58	30	menhmene	1149	28	20	28	20
58	30	menhmene	1150	28	20	28	20
58	30	menhmene	1151	28	20	30	18
58	30	menhmene	1152	28	20	30	18
58	30	menhmene	1153	28	20	30	18
58	30	menhmene	1154	28	20	30	18
58	30	menhmene	1155	28	20	30	18
58	30	menhmene	1156	28	20	30	20
58	30	menhmene	1157	28	20	30	20
58	30	menhmene	1158	28	20	30	20
58	30	menhmene	1159	28	20	30	20
58	30	menhmene	1160	28	20	30	20
59	30	mashmase	1161	24	24	32	26
59	30	mashmase	1162	24	24	32	26
59	30	mashmase	1163	24	24	32	26
59	30	mashmase	1164	24	24	26	34
59	30	mashmase	1165	24	24	24	32
59	30	mashmase	1166	24	24	28	32
59	30	mashmase	1167	24	24	28	32
59	30	mashmase	1168	24	24	28	32
59	30	mashmase	1169	24	24	28	32
59	30	mashmase	1170	24	24	22	26
59	30	mashmase	1171	24	24	24	22
59	30	mashmase	1172	24	24	26	20
59	30	mashmase	1173	24	24	24	20
59	30	mashmase	1174	24	24	24	20
59	30	mashmase	1175	24	24	26	20
59	30	mashmase	1176	24	24	26	22
59	30	mashmase	1177	24	24	22	22
59	30	mashmase	1178	24	24	22	22
59	30	mashmase	1179	24	24	22	22
59	30	mashmase	1180	24	24	22	24
60	30	mashmene	1181	26	24	20	24
60	30	mashmene	1182	26	24	20	24
60	30	mashmene	1183	26	24	20	24
60	30	mashmene	1184	26	24	20	24
60	30	mashmene	1185	26	24	20	24
60	30	mashmene	1186	26	24	24	22
60	30	mashmene	1187	26	24	24	22
60	30	mashmene	1188	26	24	24	22
60	30	mashmene	1189	26	24	24	22
60	30	mashmene	1190	26	24	24	22
60	30	mashmene	1191	26	24	26	28
60	30	mashmene	1192	26	24	26	28
60	30	mashmene	1193	26	24	26	28
60	30	mashmene	1194	26	24	26	28
60	30	mashmene	1195	26	24	26	28
60	30	mashmene	1196	26	24	28	22
60	30	mashmene	1197	26	24	28	22
60	30	mashmene	1198	26	24	28	22
60	30	mashmene	1199	26	24	28	22
60	30	mashmene	1200	26	24	28	22
61	28	menhmene	1201	26	22	24	22
61	28	menhmene	1202	26	22	24	22
61	28	menhmene	1203	26	22	24	22
61	28	menhmene	1204	26	22	24	22
61	28	menhmene	1205	26	22	24	22
61	28	menhmene	1206	26	22	24	24
61	28	menhmene	1207	26	22	24	24
61	28	menhmene	1208	26	22	24	24
61	28	menhmene	1209	26	22	24	24
61	28	menhmene	1210	26	22	24	24
61	28	menhmene	1211	26	22	28	22
61	28	menhmene	1212	26	22	28	22
61	28	menhmene	1213	26	22	28	22
61	28	menhmene	1214	26	22	28	22
61	28	menhmene	1215	26	22	28	22
61	28	menhmene	1216	26	22	28	22
61	28	menhmene	1217	26	22	28	22
61	28	menhmene	1218	26	22	28	22
61	28	menhmene	1219	26	22	28	22
61	28	menhmene	1220	26	22	28	22
62	28	mashmase	1221	24	24	26	28
62	28	mashmase	1222	24	24	16	16
62	28	mashmase	1223	24	24	20	26
62	28	mashmase	1224	24	24	22	28
62	28	mashmase	1225	24	24	24	22
62	28	mashmase	1226	24	24	24	14
62	28	mashmase	1227	24	24	24	14
62	28	mashmase	1228	24	24	22	16
62	28	mashmase	1229	24	24	20	24
62	28	mashmase	1230	24	24	22	20
62	28	mashmase	1231	24	24	26	20
62	28	mashmase	1232	24	24	22	16
62	28	mashmase	1233	24	24	24	24
62	28	mashmase	1234	24	24	24	24
62	28	mashmase	1235	24	24	22	26
62	28	mashmase	1236	24	24	22	26
62	28	mashmase	1237	24	24	26	26
62	28	mashmase	1238	24	24	26	26
62	28	mashmase	1239	24	24	26	26
62	28	mashmase	1240	24	24	26	26
63	28	mashmene	1241	26	20	24	20
63	28	mashmene	1242	26	20	24	20
63	28	mashmene	1243	26	20	24	20
63	28	mashmene	1244	26	20	24	20
63	28	mashmene	1245	26	20	24	20
63	28	mashmene	1246	26	20	24	22
63	28	mashmene	1247	26	20	24	22
63	28	mashmene	1248	26	20	24	22
63	28	mashmene	1249	26	20	24	22
63	28	mashmene	1250	26	20	24	22
63	28	mashmene	1251	26	20	26	18
63	28	mashmene	1252	26	20	26	18
63	28	mashmene	1253	26	20	26	18
63	28	mashmene	1254	26	20	26	18
63	28	mashmene	1255	26	20	26	18
63	28	mashmene	1256	26	20	26	20
63	28	mashmene	1257	26	20	26	20
63	28	mashmene	1258	26	20	26	20
63	28	mashmene	1259	26	20	26	20
63	28	mashmene	1260	26	20	26	20
64	29	menhmene	1261	22	20	20	20
64	29	menhmene	1262	22	20	20	20
64	29	menhmene	1263	22	20	20	20
64	29	menhmene	1264	22	20	20	20
64	29	menhmene	1265	22	20	20	20
64	29	menhmene	1266	22	20	22	22
64	29	menhmene	1267	22	20	22	22
64	29	menhmene	1268	22	20	22	22
64	29	menhmene	1269	22	20	22	22
64	29	menhmene	1270	22	20	22	22
64	29	menhmene	1271	22	20	22	18
64	29	menhmene	1272	22	20	22	18
64	29	menhmene	1273	22	20	22	18
64	29	menhmene	1274	22	20	22	18
64	29	menhmene	1275	22	20	22	18
64	29	menhmene	1276	22	20	24	20
64	29	menhmene	1277	22	20	24	20
64	29	menhmene	1278	22	20	24	20
64	29	menhmene	1279	22	20	24	20
64	29	menhmene	1280	22	20	24	20
65	29	mashmase	1281	24	24	24	26
65	29	mashmase	1282	24	24	26	26
65	29	mashmase	1283	24	24	30	32
65	29	mashmase	1284	24	24	24	36
65	29	mashmase	1285	24	24	28	20
65	29	mashmase	1286	24	24	32	16
65	29	mashmase	1287	24	24	36	24
65	29	mashmase	1288	24	24	34	24
65	29	mashmase	1289	24	24	28	22
65	29	mashmase	1290	24	24	36	16
65	29	mashmase	1291	24	24	36	16
65	29	mashmase	1292	24	24	36	16
65	29	mashmase	1293	24	24	28	22
65	29	mashmase	1294	24	24	30	18
65	29	mashmase	1295	24	24	26	28
65	29	mashmase	1296	24	24	26	28
65	29	mashmase	1297	24	24	26	28
65	29	mashmase	1298	24	24	26	28
65	29	mashmase	1299	24	24	26	28
65	29	mashmase	1300	24	24	26	28
66	29	mashmene	1301	26	18	26	16
66	29	mashmene	1302	26	18	26	16
66	29	mashmene	1303	26	18	26	16
66	29	mashmene	1304	26	18	26	16
66	29	mashmene	1305	26	18	26	16
66	29	mashmene	1306	26	18	24	18
66	29	mashmene	1307	26	18	24	18
66	29	mashmene	1308	26	18	24	18
66	29	mashmene	1309	26	18	24	18
66	29	mashmene	1310	26	18	24	18
66	29	mashmene	1311	26	18	28	16
66	29	mashmene	1312	26	18	28	16
66	29	mashmene	1313	26	18	28	16
66	29	mashmene	1314	26	18	28	16
66	29	mashmene	1315	26	18	28	16
66	29	mashmene	1316	26	18	28	20
66	29	mashmene	1317	26	18	28	20
66	29	mashmene	1318	26	18	28	20
66	29	mashmene	1319	26	18	28	20
66	29	mashmene	1320	26	18	28	20
67	27	menhmene	1321	28	20	30	20
67	27	menhmene	1322	28	20	30	20
67	27	menhmene	1323	28	20	30	20
67	27	menhmene	1324	28	20	30	20
67	27	menhmene	1325	28	20	30	20
67	27	menhmene	1326	28	20	28	20
67	27	menhmene	1327	28	20	28	20
67	27	menhmene	1328	28	20	28	20
67	27	menhmene	1329	28	20	28	20
67	27	menhmene	1330	28	20	28	20
67	27	menhmene	1331	28	20	30	20
67	27	menhmene	1332	28	20	30	20
67	27	menhmene	1333	28	20	30	20
67	27	menhmene	1334	28	20	30	20
67	27	menhmene	1335	28	20	30	20
67	27	menhmene	1336	28	20	30	22
67	27	menhmene	1337	28	20	30	22
67	27	menhmene	1338	28	20	30	22
67	27	menhmene	1339	28	20	30	22
67	27	menhmene	1340	28	20	30	22
68	27	mashmase	1341	24	24	26	30
68	27	mashmase	1342	24	24	28	26
68	27	mashmase	1343	24	24	32	26
68	27	mashmase	1344	24	24	26	28
68	27	mashmase	1345	24	24	30	28
68	27	mashmase	1346	24	24	30	28
68	27	mashmase	1347	24	24	30	28
68	27	mashmase	1348	24	24	26	28
68	27	mashmase	1349	24	24	18	24
68	27	mashmase	1350	24	24	26	18
68	27	mashmase	1351	24	24	22	18
68	27	mashmase	1352	24	24	22	18
68	27	mashmase	1353	24	24	20	24
68	27	mashmase	1354	24	24	22	20
68	27	mashmase	1355	24	24	22	20
68	27	mashmase	1356	24	24	22	20
68	27	mashmase	1357	24	24	26	20
68	27	mashmase	1358	24	24	26	20
68	27	mashmase	1359	24	24	26	20
68	27	mashmase	1360	24	24	26	20
69	27	mashmene	1361	26	22	24	20
69	27	mashmene	1362	26	22	24	20
69	27	mashmene	1363	26	22	24	20
69	27	mashmene	1364	26	22	24	20
69	27	mashmene	1365	26	22	24	20
69	27	mashmene	1366	26	22	24	20
69	27	mashmene	1367	26	22	24	20
69	27	mashmene	1368	26	22	24	20
69	27	mashmene	1369	26	22	24	20
69	27	mashmene	1370	26	22	24	20
69	27	mashmene	1371	26	22	28	20
69	27	mashmene	1372	26	22	28	20
69	27	mashmene	1373	26	22	28	20
69	27	mashmene	1374	26	22	28	20
69	27	mashmene	1375	26	22	28	20
69	27	mashmene	1376	26	22	28	20
69	27	mashmene	1377	26	22	28	20
69	27	mashmene	1378	26	22	28	20
69	27	mashmene	1379	26	22	28	20
69	27	mashmene	1380	26	22	28	20
70	26	menhmene	1381	26	28	28	28
70	26	menhmene	1382	26	28	28	28
70	26	menhmene	1383	26	28	28	28
70	26	menhmene	1384	26	28	28	28
70	26	menhmene	1385	26	28	28	28
70	26	menhmene	1386	26	28	26	28
70	26	menhmene	1387	26	28	26	28
70	26	menhmene	1388	26	28	26	28
70	26	menhmene	1389	26	28	26	28
70	26	menhmene	1390	26	28	26	28
70	26	menhmene	1391	26	28	28	28
70	26	menhmene	1392	26	28	28	28
70	26	menhmene	1393	26	28	28	28
70	26	menhmene	1394	26	28	28	28
70	26	menhmene	1395	26	28	28	28
70	26	menhmene	1396	26	28	26	28
70	26	menhmene	1397	26	28	26	28
70	26	menhmene	1398	26	28	26	28
70	26	menhmene	1399	26	28	26	28
70	26	menhmene	1400	26	28	26	28
71	26	mashmase	1401	24	26	26	24
71	26	mashmase	1402	24	26	NA	NA
71	26	mashmase	1403	24	26	32	26
71	26	mashmase	1404	24	26	32	26
71	26	mashmase	1405	24	26	28	26
71	26	mashmase	1406	24	26	34	22
71	26	mashmase	1407	24	26	24	32
71	26	mashmase	1408	24	26	24	34
71	26	mashmase	1409	24	26	28	28
71	26	mashmase	1410	24	26	26	28
71	26	mashmase	1411	24	26	24	32
71	26	mashmase	1412	24	26	36	18
71	26	mashmase	1413	24	26	NA	NA
71	26	mashmase	1414	24	26	32	18
71	26	mashmase	1415	24	26	32	18
71	26	mashmase	1416	24	26	32	18
71	26	mashmase	1417	24	26	32	18
71	26	mashmase	1418	24	26	32	18
71	26	mashmase	1419	24	26	32	18
71	26	mashmase	1420	24	26	22	22
72	26	mashmene	1421	24	22	22	22
72	26	mashmene	1422	24	22	22	22
72	26	mashmene	1423	24	22	22	22
72	26	mashmene	1424	24	22	22	22
72	26	mashmene	1425	24	22	22	22
72	26	mashmene	1426	24	22	24	24
72	26	mashmene	1427	24	22	24	24
72	26	mashmene	1428	24	22	24	24
72	26	mashmene	1429	24	22	24	24
72	26	mashmene	1430	24	22	24	24
72	26	mashmene	1431	24	22	22	20
72	26	mashmene	1432	24	22	22	20
72	26	mashmene	1433	24	22	22	20
72	26	mashmene	1434	24	22	22	20
72	26	mashmene	1435	24	22	22	20
72	26	mashmene	1436	24	22	24	20
72	26	mashmene	1437	24	22	24	20
72	26	mashmene	1438	24	22	24	20
72	26	mashmene	1439	24	22	24	20
72	26	mashmene	1440	24	22	24	20
73	25	menhmene	1441	28	22	28	20
73	25	menhmene	1442	28	22	28	20
73	25	menhmene	1443	28	22	28	20
73	25	menhmene	1444	28	22	28	20
73	25	menhmene	1445	28	22	28	20
73	25	menhmene	1446	28	22	28	22
73	25	menhmene	1447	28	22	28	22
73	25	menhmene	1448	28	22	28	22
73	25	menhmene	1449	28	22	28	22
73	25	menhmene	1450	28	22	28	22
73	25	menhmene	1451	28	22	30	20
73	25	menhmene	1452	28	22	30	20
73	25	menhmene	1453	28	22	30	20
73	25	menhmene	1454	28	22	30	20
73	25	menhmene	1455	28	22	30	20
73	25	menhmene	1456	28	22	30	22
73	25	menhmene	1457	28	22	30	22
73	25	menhmene	1458	28	22	30	22
73	25	menhmene	1459	28	22	30	22
73	25	menhmene	1460	28	22	30	22
74	25	mashmase	1461	28	24	22	30
74	25	mashmase	1462	28	24	26	28
74	25	mashmase	1463	28	24	30	30
74	25	mashmase	1464	28	24	28	36
74	25	mashmase	1465	28	24	34	44
74	25	mashmase	1466	28	24	24	22
74	25	mashmase	1467	28	24	22	24
74	25	mashmase	1468	28	24	22	24
74	25	mashmase	1469	28	24	22	24
74	25	mashmase	1470	28	24	28	16
74	25	mashmase	1471	28	24	28	20
74	25	mashmase	1472	28	24	28	20
74	25	mashmase	1473	28	24	28	20
74	25	mashmase	1474	28	24	32	22
74	25	mashmase	1475	28	24	32	22
74	25	mashmase	1476	28	24	32	22
74	25	mashmase	1477	28	24	28	22
74	25	mashmase	1478	28	24	28	22
74	25	mashmase	1479	28	24	28	22
74	25	mashmase	1480	28	24	28	22
75	25	mashmene	1481	26	24	28	24
75	25	mashmene	1482	26	24	28	24
75	25	mashmene	1483	26	24	28	24
75	25	mashmene	1484	26	24	28	24
75	25	mashmene	1485	26	24	28	24
75	25	mashmene	1486	26	24	28	26
75	25	mashmene	1487	26	24	28	26
75	25	mashmene	1488	26	24	28	26
75	25	mashmene	1489	26	24	28	26
75	25	mashmene	1490	26	24	28	26
75	25	mashmene	1491	26	24	24	24
75	25	mashmene	1492	26	24	24	24
75	25	mashmene	1493	26	24	24	24
75	25	mashmene	1494	26	24	24	24
75	25	mashmene	1495	26	24	24	24
75	25	mashmene	1496	26	24	24	26
75	25	mashmene	1497	26	24	24	26
75	25	mashmene	1498	26	24	24	26
75	25	mashmene	1499	26	24	24	26
75	25	mashmene	1500	26	24	24	26
76	24	menhmene	1501	26	24	26	22
76	24	menhmene	1502	26	24	26	22
76	24	menhmene	1503	26	24	26	22
76	24	menhmene	1504	26	24	26	22
76	24	menhmene	1505	26	24	26	22
76	24	menhmene	1506	26	24	26	24
76	24	menhmene	1507	26	24	26	24
76	24	menhmene	1508	26	24	26	24
76	24	menhmene	1509	26	24	26	24
76	24	menhmene	1510	26	24	26	24
76	24	menhmene	1511	26	24	28	22
76	24	menhmene	1512	26	24	28	22
76	24	menhmene	1513	26	24	28	22
76	24	menhmene	1514	26	24	28	22
76	24	menhmene	1515	26	24	28	22
76	24	menhmene	1516	26	24	28	24
76	24	menhmene	1517	26	24	28	24
76	24	menhmene	1518	26	24	28	24
76	24	menhmene	1519	26	24	28	24
76	24	menhmene	1520	26	24	28	24
78	24	mashmene	1541	26	22	24	20
78	24	mashmene	1542	26	22	24	20
78	24	mashmene	1543	26	22	24	20
78	24	mashmene	1544	26	22	24	20
78	24	mashmene	1545	26	22	24	20
78	24	mashmene	1546	26	22	24	22
78	24	mashmene	1547	26	22	24	22
78	24	mashmene	1548	26	22	24	22
78	24	mashmene	1549	26	22	24	22
78	24	mashmene	1550	26	22	24	22
78	24	mashmene	1551	26	22	28	20
78	24	mashmene	1552	26	22	28	20
78	24	mashmene	1553	26	22	28	20
78	24	mashmene	1554	26	22	28	20
78	24	mashmene	1555	26	22	28	20
78	24	mashmene	1556	26	22	26	22
78	24	mashmene	1557	26	22	26	22
78	24	mashmene	1558	26	22	26	22
78	24	mashmene	1559	26	22	26	22
78	24	mashmene	1560	26	22	26	22
79	23	menhmene	1561	26	22	26	20
79	23	menhmene	1562	26	22	26	20
79	23	menhmene	1563	26	22	26	20
79	23	menhmene	1564	26	22	26	20
79	23	menhmene	1565	26	22	26	20
79	23	menhmene	1566	26	22	24	22
79	23	menhmene	1567	26	22	24	22
79	23	menhmene	1568	26	22	24	22
79	23	menhmene	1569	26	22	24	22
79	23	menhmene	1570	26	22	24	22
79	23	menhmene	1571	26	22	28	22
79	23	menhmene	1572	26	22	28	22
79	23	menhmene	1573	26	22	28	22
79	23	menhmene	1574	26	22	28	22
79	23	menhmene	1575	26	22	28	22
79	23	menhmene	1576	26	22	26	24
79	23	menhmene	1577	26	22	26	24
79	23	menhmene	1578	26	22	26	24
79	23	menhmene	1579	26	22	26	24
79	23	menhmene	1580	26	22	26	24
80	23	mashmase	1581	26	24	30	30
80	23	mashmase	1582	26	24	30	26
80	23	mashmase	1583	26	24	20	28
80	23	mashmase	1584	26	24	26	24
80	23	mashmase	1585	26	24	26	22
80	23	mashmase	1586	26	24	20	22
80	23	mashmase	1587	26	24	24	22
80	23	mashmase	1588	26	24	22	28
80	23	mashmase	1589	26	24	22	30
80	23	mashmase	1590	26	24	24	24
80	23	mashmase	1591	26	24	26	22
80	23	mashmase	1592	26	24	18	38
80	23	mashmase	1593	26	24	18	38
80	23	mashmase	1594	26	24	14	40
80	23	mashmase	1595	26	24	12	38
80	23	mashmase	1596	26	24	26	22
80	23	mashmase	1597	26	24	26	22
80	23	mashmase	1598	26	24	12	38
80	23	mashmase	1599	26	24	36	40
80	23	mashmase	1600	26	24	34	38
81	23	mashmene	1601	26	22	24	20
81	23	mashmene	1602	26	22	24	20
81	23	mashmene	1603	26	22	24	20
81	23	mashmene	1604	26	22	24	20
81	23	mashmene	1605	26	22	24	20
81	23	mashmene	1606	26	22	26	22
81	23	mashmene	1607	26	22	26	22
81	23	mashmene	1608	26	22	26	22
81	23	mashmene	1609	26	22	26	22
81	23	mashmene	1610	26	22	26	22
81	23	mashmene	1611	26	22	28	20
81	23	mashmene	1612	26	22	28	20
81	23	mashmene	1613	26	22	28	20
81	23	mashmene	1614	26	22	28	20
81	23	mashmene	1615	26	22	28	20
81	23	mashmene	1616	26	22	26	22
81	23	mashmene	1617	26	22	26	22
81	23	mashmene	1618	26	22	26	22
81	23	mashmene	1619	26	22	26	22
81	23	mashmene	1620	26	22	26	22
82	22	menhmene	1621	26	22	26	20
82	22	menhmene	1622	26	22	26	20
82	22	menhmene	1623	26	22	26	20
82	22	menhmene	1624	26	22	26	20
82	22	menhmene	1625	26	22	26	20
82	22	menhmene	1626	26	22	24	22
82	22	menhmene	1627	26	22	24	22
82	22	menhmene	1628	26	22	24	22
82	22	menhmene	1629	26	22	24	22
82	22	menhmene	1630	26	22	24	22
82	22	menhmene	1631	26	22	30	20
82	22	menhmene	1632	26	22	30	20
82	22	menhmene	1633	26	22	30	20
82	22	menhmene	1634	26	22	30	20
82	22	menhmene	1635	26	22	30	20
82	22	menhmene	1636	26	22	28	22
82	22	menhmene	1637	26	22	28	22
82	22	menhmene	1638	26	22	28	22
82	22	menhmene	1639	26	22	28	22
82	22	menhmene	1640	26	22	28	22
83	22	mashmase	1641	28	22	28	26
83	22	mashmase	1642	28	22	28	26
83	22	mashmase	1643	28	22	28	26
83	22	mashmase	1644	28	22	28	26
83	22	mashmase	1645	28	22	28	26
83	22	mashmase	1646	28	22	26	26
83	22	mashmase	1647	28	22	26	16
83	22	mashmase	1648	28	22	24	24
83	22	mashmase	1649	28	22	24	24
83	22	mashmase	1650	28	22	24	22
83	22	mashmase	1651	28	22	22	24
83	22	mashmase	1652	28	22	24	20
83	22	mashmase	1653	28	22	24	20
83	22	mashmase	1654	28	22	28	18
83	22	mashmase	1655	28	22	28	18
83	22	mashmase	1656	28	22	34	20
83	22	mashmase	1657	28	22	32	22
83	22	mashmase	1658	28	22	30	24
83	22	mashmase	1659	28	22	30	24
83	22	mashmase	1660	28	22	34	22
84	22	mashmene	1661	24	22	24	20
84	22	mashmene	1662	24	22	24	20
84	22	mashmene	1663	24	22	24	20
84	22	mashmene	1664	24	22	24	20
84	22	mashmene	1665	24	22	24	20
84	22	mashmene	1666	24	22	26	20
84	22	mashmene	1667	24	22	26	20
84	22	mashmene	1668	24	22	26	20
84	22	mashmene	1669	24	22	26	20
84	22	mashmene	1670	24	22	26	20
84	22	mashmene	1671	24	22	24	24
84	22	mashmene	1672	24	22	24	24
84	22	mashmene	1673	24	22	24	24
84	22	mashmene	1674	24	22	24	24
84	22	mashmene	1675	24	22	24	24
84	22	mashmene	1676	24	22	26	24
84	22	mashmene	1677	24	22	26	24
84	22	mashmene	1678	24	22	26	24
84	22	mashmene	1679	24	22	26	24
84	22	mashmene	1680	24	22	26	24
85	21	menhmene	1681	26	24	28	24
85	21	menhmene	1682	26	24	28	24
85	21	menhmene	1683	26	24	28	24
85	21	menhmene	1684	26	24	28	24
85	21	menhmene	1685	26	24	28	24
85	21	menhmene	1686	26	24	26	22
85	21	menhmene	1687	26	24	26	22
85	21	menhmene	1688	26	24	26	22
85	21	menhmene	1689	26	24	26	22
85	21	menhmene	1690	26	24	26	22
85	21	menhmene	1691	26	24	26	24
85	21	menhmene	1692	26	24	26	24
85	21	menhmene	1693	26	24	26	24
85	21	menhmene	1694	26	24	26	24
85	21	menhmene	1695	26	24	26	24
85	21	menhmene	1696	26	24	24	24
85	21	menhmene	1697	26	24	24	24
85	21	menhmene	1698	26	24	24	24
85	21	menhmene	1699	26	24	24	24
85	21	menhmene	1700	26	24	24	24
86	21	mashmase	1701	24	26	26	34
86	21	mashmase	1702	24	26	24	28
86	21	mashmase	1703	24	26	22	30
86	21	mashmase	1704	24	26	24	32
86	21	mashmase	1705	24	26	26	28
86	21	mashmase	1706	24	26	28	24
86	21	mashmase	1707	24	26	26	28
86	21	mashmase	1708	24	26	26	26
86	21	mashmase	1709	24	26	28	28
86	21	mashmase	1710	24	26	26	30
86	21	mashmase	1711	24	26	22	28
86	21	mashmase	1712	24	26	26	26
86	21	mashmase	1713	24	26	30	24
86	21	mashmase	1714	24	26	30	24
86	21	mashmase	1715	24	26	30	24
86	21	mashmase	1716	24	26	30	24
86	21	mashmase	1717	24	26	30	24
86	21	mashmase	1718	24	26	28	28
86	21	mashmase	1719	24	26	20	28
86	21	mashmase	1720	24	26	20	28
87	21	mashmene	1721	24	24	22	24
87	21	mashmene	1722	24	24	22	24
87	21	mashmene	1723	24	24	22	24
87	21	mashmene	1724	24	24	22	24
87	21	mashmene	1725	24	24	22	24
87	21	mashmene	1726	24	24	22	26
87	21	mashmene	1727	24	24	22	26
87	21	mashmene	1728	24	24	22	26
87	21	mashmene	1729	24	24	22	26
87	21	mashmene	1730	24	24	22	26
87	21	mashmene	1731	24	24	24	22
87	21	mashmene	1732	24	24	24	22
87	21	mashmene	1733	24	24	24	22
87	21	mashmene	1734	24	24	24	22
87	21	mashmene	1735	24	24	24	22
87	21	mashmene	1736	24	24	24	24
87	21	mashmene	1737	24	24	24	24
87	21	mashmene	1738	24	24	24	24
87	21	mashmene	1739	24	24	24	24
87	21	mashmene	1740	24	24	24	24
88	20	menhmene	1741	26	22	24	22
88	20	menhmene	1742	26	22	24	22
88	20	menhmene	1743	26	22	24	22
88	20	menhmene	1744	26	22	24	22
88	20	menhmene	1745	26	22	24	22
88	20	menhmene	1746	26	22	24	24
88	20	menhmene	1747	26	22	24	24
88	20	menhmene	1748	26	22	24	24
88	20	menhmene	1749	26	22	24	24
88	20	menhmene	1750	26	22	24	24
88	20	menhmene	1751	26	22	28	22
88	20	menhmene	1752	26	22	28	22
88	20	menhmene	1753	26	22	28	22
88	20	menhmene	1754	26	22	28	22
88	20	menhmene	1755	26	22	28	22
88	20	menhmene	1756	26	22	28	22
88	20	menhmene	1757	26	22	28	22
88	20	menhmene	1758	26	22	28	22
88	20	menhmene	1759	26	22	28	22
88	20	menhmene	1760	26	22	28	22
89	20	mashmase	1761	22	24	26	24
89	20	mashmase	1762	22	24	26	24
89	20	mashmase	1763	22	24	26	24
89	20	mashmase	1764	22	24	26	24
89	20	mashmase	1765	22	24	26	24
89	20	mashmase	1766	22	24	22	26
89	20	mashmase	1767	22	24	22	26
89	20	mashmase	1768	22	24	22	26
89	20	mashmase	1769	22	24	22	26
89	20	mashmase	1770	22	24	22	26
89	20	mashmase	1771	22	24	22	22
89	20	mashmase	1772	22	24	22	22
89	20	mashmase	1773	22	24	22	22
89	20	mashmase	1774	22	24	22	22
89	20	mashmase	1775	22	24	22	22
89	20	mashmase	1776	22	24	20	24
89	20	mashmase	1777	22	24	20	24
89	20	mashmase	1778	22	24	20	24
89	20	mashmase	1779	22	24	20	24
89	20	mashmase	1780	22	24	20	24
90	20	mashmene	1781	26	22	24	20
90	20	mashmene	1782	26	22	24	20
90	20	mashmene	1783	26	22	24	20
90	20	mashmene	1784	26	22	24	20
90	20	mashmene	1785	26	22	24	20
90	20	mashmene	1786	26	22	26	22
90	20	mashmene	1787	26	22	26	22
90	20	mashmene	1788	26	22	26	22
90	20	mashmene	1789	26	22	26	22
90	20	mashmene	1790	26	22	26	22
90	20	mashmene	1791	26	22	26	18
90	20	mashmene	1792	26	22	26	18
90	20	mashmene	1793	26	22	26	18
90	20	mashmene	1794	26	22	26	18
90	20	mashmene	1795	26	22	26	18
90	20	mashmene	1796	26	22	28	20
90	20	mashmene	1797	26	22	28	20
90	20	mashmene	1798	26	22	28	20
90	20	mashmene	1799	26	22	28	20
90	20	mashmene	1800	26	22	28	20
