# Supplementary material for: Horizontal seed dispersal by dung beetles reduced seed and seedling clumping, but did not increase short-term seedling establishment
Source: PLoS One. 2019 Oct 24;14(10):e0224366. doi: 10.1371/journal.pone.0224366 (PMC6812793; doi:10.1371/journal.pone.0224366)
Supplement: S6 Dataset — See Expe1RawdataPoulsenia_Secondaryseeddispersal in metadata file. (XLSX) [file pone.0224366.s012.xlsx]

## Sheet: Hoja1
Plot	Site	Beetle_treatment	ID_Seed	Seed_fate	Intact_seedfate	Vertical_distance_cm	Horizontal_distance_cm
2	19	mashmase	21	Intact	Soilsurface	NA	4
2	19	mashmase	22	Intact	Underleaflitter	NA	0
2	19	mashmase	23	Intact	Soilsurface	NA	2
2	19	mashmase	24	Intact	Underleaflitter	NA	0
2	19	mashmase	25	Intact	Soilsurface	NA	6
2	19	mashmase	26	Intact	Soilsurface	NA	6
2	19	mashmase	27	Intact	Soilsurface	NA	2
2	19	mashmase	28	Intact	Soilsurface	NA	9
2	19	mashmase	29	Intact	Soilsurface	NA	6
2	19	mashmase	30	Intact	Buried	1	3
2	19	mashmase	31	Intact	Soilsurface	NA	3
2	19	mashmase	32	Intact	Soilsurface	NA	5
2	19	mashmase	33	Intact	Soilsurface	NA	4
2	19	mashmase	34	Intact	Soilsurface	NA	8
2	19	mashmase	35	Intact	Buried	1	8
2	19	mashmase	36	Intact	Soilsurface	NA	6
2	19	mashmase	37	Intact	Buried	1	9
2	19	mashmase	38	Intact	Soilsurface	NA	6
2	19	mashmase	39	Removed	NA	NA	NA
2	19	mashmase	40	Removed	NA	NA	NA
5	6	mashmase	81	Intact	Soilsurface	NA	6
5	6	mashmase	82	Intact	Soilsurface	NA	5
5	6	mashmase	83	Intact	Buried	1	6
5	6	mashmase	84	Intact	Soilsurface	NA	5
5	6	mashmase	85	Intact	Soilsurface	NA	5
5	6	mashmase	86	Intact	Soilsurface	NA	5
5	6	mashmase	87	Intact	Buried	1	3
5	6	mashmase	88	Intact	Buried	1	3
5	6	mashmase	89	Intact	Buried	1	2
5	6	mashmase	90	Intact	Buried	1	2
5	6	mashmase	91	Intact	Buried	1	4
5	6	mashmase	92	Intact	Buried	1	6
5	6	mashmase	93	Intact	Buried	1	5
5	6	mashmase	94	Intact	Buried	1	6
5	6	mashmase	95	Intact	Buried	1	6
5	6	mashmase	96	Intact	Soilsurface	NA	7
5	6	mashmase	97	Intact	Soilsurface	NA	6
5	6	mashmase	98	Intact	Soilsurface	NA	6
5	6	mashmase	99	Intact	Soilsurface	NA	5
5	6	mashmase	100	Intact	Soilsurface	NA	5
8	18	mashmase	141	Intact	Soilsurface	NA	5
8	18	mashmase	142	Intact	Soilsurface	NA	5
8	18	mashmase	143	Intact	Soilsurface	NA	5
8	18	mashmase	144	Intact	Soilsurface	NA	5
8	18	mashmase	145	Intact	Soilsurface	NA	2
8	18	mashmase	146	Intact	Underleaflitter	NA	2
8	18	mashmase	147	Intact	Underleaflitter	NA	2
8	18	mashmase	148	Intact	Underleaflitter	NA	2
8	18	mashmase	149	Intact	Buried	4	4
8	18	mashmase	150	Intact	Buried	4	6
8	18	mashmase	151	Intact	Soilsurface	NA	14
8	18	mashmase	152	Intact	Soilsurface	NA	6
8	18	mashmase	153	Intact	Soilsurface	NA	4
8	18	mashmase	154	Intact	Soilsurface	NA	2
8	18	mashmase	155	Intact	Buried	4	8
8	18	mashmase	156	Intact	Buried	6	8
8	18	mashmase	157	Intact	Buried	6	8
8	18	mashmase	158	Intact	Buried	6	8
8	18	mashmase	159	Intact	Buried	15	8
8	18	mashmase	160	Intact	Buried	15	8
11	7	mashmase	201	Intact	Soilsurface	NA	6
11	7	mashmase	202	Intact	Soilsurface	NA	6
11	7	mashmase	203	Intact	Soilsurface	NA	7
11	7	mashmase	204	Intact	Soilsurface	NA	9
11	7	mashmase	205	Intact	Soilsurface	NA	9
11	7	mashmase	206	Intact	Soilsurface	NA	5
11	7	mashmase	207	Intact	Soilsurface	NA	6
11	7	mashmase	208	Intact	Soilsurface	NA	2
11	7	mashmase	209	Intact	Soilsurface	NA	6
11	7	mashmase	210	Intact	Soilsurface	NA	6
11	7	mashmase	211	Intact	Soilsurface	NA	2
11	7	mashmase	212	Intact	Soilsurface	NA	6
11	7	mashmase	213	Intact	Soilsurface	NA	3
11	7	mashmase	214	Intact	Underleaflitter	NA	11
11	7	mashmase	215	Intact	Buried	8	2
11	7	mashmase	216	Intact	Underleaflitter	NA	15
11	7	mashmase	217	Intact	Buried	1	9
11	7	mashmase	218	Intact	Underleaflitter	NA	8
11	7	mashmase	219	Intact	Underleaflitter	NA	12
11	7	mashmase	220	Intact	Buried	8	5
14	17	mashmase	261	Predated	NA	NA	NA
14	17	mashmase	262	Intact	Soilsurface	NA	6
14	17	mashmase	263	Intact	Soilsurface	NA	2
14	17	mashmase	264	Intact	Soilsurface	NA	3
14	17	mashmase	265	Intact	Buried	1	4
14	17	mashmase	266	Intact	Buried	1	4
14	17	mashmase	267	Intact	Buried	2	0
14	17	mashmase	268	Intact	Buried	2	0
14	17	mashmase	269	Intact	Soilsurface	NA	4
14	17	mashmase	270	Intact	Soilsurface	NA	3
14	17	mashmase	271	Intact	Soilsurface	NA	3
14	17	mashmase	272	Intact	Soilsurface	NA	7
14	17	mashmase	273	Intact	Buried	1	2
14	17	mashmase	274	Intact	Soilsurface	NA	5
14	17	mashmase	275	Intact	Underleaflitter	NA	10
14	17	mashmase	276	Intact	Underleaflitter	NA	10
14	17	mashmase	277	Intact	Underleaflitter	NA	10
14	17	mashmase	278	Intact	Underleaflitter	NA	8
14	17	mashmase	279	Intact	Underleaflitter	NA	8
14	17	mashmase	280	Intact	Buried	1	5
17	9	mashmase	321	Intact	Soilsurface	NA	4
17	9	mashmase	322	Intact	Buried	1	4
17	9	mashmase	323	Intact	Soilsurface	NA	5
17	9	mashmase	324	Intact	Soilsurface	NA	6
17	9	mashmase	325	Intact	Buried	10	5
17	9	mashmase	326	Intact	Soilsurface	NA	4
17	9	mashmase	327	Intact	Soilsurface	NA	4
17	9	mashmase	328	Intact	Underleaflitter	NA	4
17	9	mashmase	329	Intact	Underleaflitter	NA	6
17	9	mashmase	330	Intact	Buried	1	6
17	9	mashmase	331	Intact	Buried	1	6
17	9	mashmase	332	Intact	Soilsurface	NA	4
17	9	mashmase	333	Intact	Soilsurface	NA	5
17	9	mashmase	334	Intact	Buried	1	5
17	9	mashmase	335	Intact	Buried	1	5
17	9	mashmase	336	Intact	Soilsurface	NA	8
17	9	mashmase	337	Intact	Soilsurface	NA	5
17	9	mashmase	338	Intact	Soilsurface	NA	6
17	9	mashmase	339	Intact	Soilsurface	NA	5
17	9	mashmase	340	Intact	Soilsurface	NA	5
20	10	mashmase	381	Intact	Soilsurface	NA	15
20	10	mashmase	382	Intact	Buried	1	4
20	10	mashmase	383	Intact	Buried	1	6
20	10	mashmase	384	Intact	Buried	1	5
20	10	mashmase	385	Intact	Buried	1	3
20	10	mashmase	386	Intact	Buried	1	5
20	10	mashmase	387	Intact	Underleaflitter	NA	2
20	10	mashmase	388	Intact	Buried	2	4
20	10	mashmase	389	Intact	Underleaflitter	NA	6
20	10	mashmase	390	Intact	Underleaflitter	NA	6
20	10	mashmase	391	Intact	Buried	3	6
20	10	mashmase	392	Intact	Buried	3	5
20	10	mashmase	393	Intact	Buried	1	5
20	10	mashmase	394	Intact	Buried	2	6
20	10	mashmase	395	Intact	Buried	3	5
20	10	mashmase	396	Intact	Buried	2	3
20	10	mashmase	397	Intact	Buried	2	5
20	10	mashmase	398	Intact	Buried	2	0
20	10	mashmase	399	Intact	Buried	1	5
20	10	mashmase	400	Intact	Buried	1	3
23	11	mashmase	441	Intact	Soilsurface	NA	5
23	11	mashmase	442	Intact	Buried	1	2
23	11	mashmase	443	Intact	Soilsurface	NA	15
23	11	mashmase	444	Intact	Underleaflitter	NA	5
23	11	mashmase	445	Intact	Underleaflitter	NA	4
23	11	mashmase	446	Intact	Underleaflitter	NA	4
23	11	mashmase	447	Intact	Underleaflitter	NA	8
23	11	mashmase	448	Intact	Soilsurface	NA	0
23	11	mashmase	449	Intact	Underleaflitter	NA	3
23	11	mashmase	450	Intact	Soilsurface	NA	4
23	11	mashmase	451	Intact	Buried	1	5
23	11	mashmase	452	Intact	Buried	1	5
23	11	mashmase	453	Intact	Underleaflitter	NA	3
23	11	mashmase	454	Intact	Underleaflitter	NA	6
23	11	mashmase	455	Intact	Soilsurface	NA	2
23	11	mashmase	456	Intact	Soilsurface	NA	3
23	11	mashmase	457	Intact	Buried	1	3
23	11	mashmase	458	Intact	Buried	1	2
23	11	mashmase	459	Intact	Buried	1	2
23	11	mashmase	460	Removed	NA	NA	NA
26	12	mashmase	501	Intact	Soilsurface	NA	3
26	12	mashmase	502	Intact	Soilsurface	NA	4
26	12	mashmase	503	Intact	Buried	1	2
26	12	mashmase	504	Intact	Soilsurface	NA	3
26	12	mashmase	505	Intact	Soilsurface	NA	2
26	12	mashmase	506	Intact	Soilsurface	NA	7
26	12	mashmase	507	Intact	Soilsurface	NA	4
26	12	mashmase	508	Intact	Buried	1	4
26	12	mashmase	509	Intact	Soilsurface	NA	5
26	12	mashmase	510	Intact	Underleaflitter	NA	6
26	12	mashmase	511	Intact	Underleaflitter	NA	6
26	12	mashmase	512	Intact	Underleaflitter	NA	6
26	12	mashmase	513	Intact	Buried	1	4
26	12	mashmase	514	Intact	Buried	1	8
26	12	mashmase	515	Intact	Buried	13	9
26	12	mashmase	516	Intact	Buried	14	9
26	12	mashmase	517	Intact	Buried	15	9
26	12	mashmase	518	Intact	Buried	19	9
26	12	mashmase	519	Intact	Buried	19	9
26	12	mashmase	520	Intact	Buried	19	9
29	13	mashmase	561	Intact	Soilsurface	NA	6
29	13	mashmase	562	Intact	Soilsurface	NA	7
29	13	mashmase	563	Intact	Soilsurface	NA	5
29	13	mashmase	564	Intact	Buried	1	5
29	13	mashmase	565	Removed	NA	NA	NA
29	13	mashmase	566	Intact	Underleaflitter	NA	6
29	13	mashmase	567	Removed	NA	NA	NA
29	13	mashmase	568	Removed	NA	NA	NA
29	13	mashmase	569	Intact	Soilsurface	NA	6
29	13	mashmase	570	Intact	Soilsurface	NA	2
29	13	mashmase	571	Intact	Soilsurface	NA	5
29	13	mashmase	572	Intact	Buried	1	6
29	13	mashmase	573	Intact	Buried	2	6
29	13	mashmase	574	Intact	Buried	16	7
29	13	mashmase	575	Intact	Buried	16	6
29	13	mashmase	576	Intact	Buried	16	2
29	13	mashmase	577	Intact	Buried	16	2
29	13	mashmase	578	Intact	Buried	16	2
29	13	mashmase	579	Intact	Buried	16	2
29	13	mashmase	580	Intact	Buried	16	3
32	14	mashmase	621	Intact	Underleaflitter	NA	8
32	14	mashmase	622	Intact	Soilsurface	NA	8
32	14	mashmase	623	Intact	Soilsurface	NA	7
32	14	mashmase	624	Intact	Underleaflitter	NA	5
32	14	mashmase	625	Intact	Underleaflitter	NA	3
32	14	mashmase	626	Intact	Underleaflitter	NA	6
32	14	mashmase	627	Intact	Underleaflitter	NA	6
32	14	mashmase	628	Intact	Underleaflitter	NA	6
32	14	mashmase	629	Intact	Buried	1	5
32	14	mashmase	630	Intact	Buried	1	4
32	14	mashmase	631	Intact	Buried	1	5
32	14	mashmase	632	Intact	Buried	1	5
32	14	mashmase	633	Intact	Soilsurface	NA	4
32	14	mashmase	634	Intact	Buried	1	5
32	14	mashmase	635	Intact	Buried	1	5
32	14	mashmase	636	Intact	Buried	2	5
32	14	mashmase	637	Intact	Buried	2	5
32	14	mashmase	638	Intact	Buried	12	5
32	14	mashmase	639	Intact	Buried	12	5
32	14	mashmase	640	Intact	Buried	12	5
35	15	mashmase	681	Intact	Buried	2	3
35	15	mashmase	682	Intact	Soilsurface	NA	9
35	15	mashmase	683	Intact	Underleaflitter	NA	6
35	15	mashmase	684	Intact	Buried	2	14
35	15	mashmase	685	Intact	Soilsurface	NA	25
35	15	mashmase	686	Intact	Buried	4	14
35	15	mashmase	687	Intact	Buried	9	6
35	15	mashmase	688	Intact	Buried	9	13
35	15	mashmase	689	Intact	Buried	4	17
35	15	mashmase	690	Intact	Buried	2	13
35	15	mashmase	691	Intact	Buried	1	21
35	15	mashmase	692	Intact	Buried	1	24
35	15	mashmase	693	Intact	Buried	7	17
35	15	mashmase	694	Intact	Buried	4	17
35	15	mashmase	695	Intact	Soilsurface	NA	18
35	15	mashmase	696	Intact	Underleaflitter	NA	5
35	15	mashmase	697	Intact	Underleaflitter	NA	6
35	15	mashmase	698	Intact	Underleaflitter	NA	10
35	15	mashmase	699	Intact	Buried	1	5
35	15	mashmase	700	Intact	Buried	1	5
38	16	mashmase	741	Intact	Soilsurface	NA	7
38	16	mashmase	742	Intact	Buried	1	5
38	16	mashmase	743	Intact	Soilsurface	NA	7
38	16	mashmase	744	Intact	Soilsurface	NA	6
38	16	mashmase	745	Intact	Soilsurface	NA	3
38	16	mashmase	746	Intact	Buried	2	3
38	16	mashmase	747	Intact	Buried	2	2
38	16	mashmase	748	Intact	Buried	1	2
38	16	mashmase	749	Intact	Buried	1	2
38	16	mashmase	750	Intact	Buried	9	2
38	16	mashmase	751	Intact	Buried	9	4
38	16	mashmase	752	Intact	Buried	9	3
38	16	mashmase	753	Intact	Buried	9	2
38	16	mashmase	754	Intact	Buried	9	3
38	16	mashmase	755	Intact	Buried	9	5
38	16	mashmase	756	Intact	Buried	1	6
38	16	mashmase	757	Intact	Buried	1	6
38	16	mashmase	758	Intact	Buried	1	7
38	16	mashmase	759	Intact	Buried	1	6
38	16	mashmase	760	Intact	Buried	1	6
41	2	mashmase	801	Intact	Buried	1	7
41	2	mashmase	802	Intact	Soilsurface	NA	7
41	2	mashmase	803	Intact	Buried	1	6
41	2	mashmase	804	Intact	Buried	1	6
41	2	mashmase	805	Intact	Buried	1	6
41	2	mashmase	806	Intact	Buried	1	5
41	2	mashmase	807	Intact	Buried	1	6
41	2	mashmase	808	Intact	Buried	1	4
41	2	mashmase	809	Intact	Buried	1	2
41	2	mashmase	810	Intact	Buried	1	2
41	2	mashmase	811	Intact	Soilsurface	NA	4
41	2	mashmase	812	Intact	Soilsurface	NA	4
41	2	mashmase	813	Intact	Soilsurface	NA	4
41	2	mashmase	814	Intact	Soilsurface	NA	3
41	2	mashmase	815	Intact	Soilsurface	NA	3
41	2	mashmase	816	Intact	Buried	1	3
41	2	mashmase	817	Intact	Buried	1	5
41	2	mashmase	818	Intact	Buried	1	5
41	2	mashmase	819	Intact	Buried	1	5
41	2	mashmase	820	Intact	Buried	1	6
44	1	mashmase	861	Intact	Soilsurface	NA	10
44	1	mashmase	862	Intact	Buried	1	9
44	1	mashmase	863	Intact	Buried	1	11
44	1	mashmase	864	Intact	Soilsurface	NA	7
44	1	mashmase	865	Intact	Buried	1	6
44	1	mashmase	866	Intact	Soilsurface	NA	5
44	1	mashmase	867	Intact	Soilsurface	NA	4
44	1	mashmase	868	Intact	Soilsurface	NA	4
44	1	mashmase	869	Intact	Buried	1	5
44	1	mashmase	870	Intact	Buried	1	5
44	1	mashmase	871	Intact	Soilsurface	NA	2
44	1	mashmase	872	Intact	Soilsurface	NA	2
44	1	mashmase	873	Intact	Soilsurface	NA	2
44	1	mashmase	874	Intact	Buried	1	2
44	1	mashmase	875	Intact	Buried	1	3
44	1	mashmase	876	Intact	Buried	1	7
44	1	mashmase	877	Intact	Buried	1	7
44	1	mashmase	878	Intact	Soilsurface	NA	7
44	1	mashmase	879	Intact	Buried	1	7
44	1	mashmase	880	Intact	Buried	8	5
47	8	mashmase	921	Intact	Soilsurface	NA	4
47	8	mashmase	922	Intact	Soilsurface	NA	4
47	8	mashmase	923	Intact	Soilsurface	NA	6
47	8	mashmase	924	Intact	Soilsurface	NA	3
47	8	mashmase	925	Intact	Soilsurface	NA	3
47	8	mashmase	926	Intact	Soilsurface	NA	3
47	8	mashmase	927	Intact	Buried	1	5
47	8	mashmase	928	Intact	Buried	1	3
47	8	mashmase	929	Intact	Buried	1	5
47	8	mashmase	930	Intact	Soilsurface	NA	5
47	8	mashmase	931	Intact	Soilsurface	NA	7
47	8	mashmase	932	Intact	Soilsurface	NA	5
47	8	mashmase	933	Intact	Soilsurface	NA	5
47	8	mashmase	934	Intact	Buried	1	3
47	8	mashmase	935	Intact	Soilsurface	NA	5
47	8	mashmase	936	Intact	Soilsurface	NA	6
47	8	mashmase	937	Intact	Soilsurface	NA	3
47	8	mashmase	938	Intact	Soilsurface	NA	5
47	8	mashmase	939	Intact	Soilsurface	NA	5
47	8	mashmase	940	Intact	Soilsurface	NA	5
50	3	mashmase	981	Removed	NA	NA	NA
50	3	mashmase	982	Removed	NA	NA	NA
50	3	mashmase	983	Intact	Soilsurface	NA	20
50	3	mashmase	984	Intact	Soilsurface	NA	13
50	3	mashmase	985	Intact	Underleaflitter	NA	11
50	3	mashmase	986	Intact	Underleaflitter	NA	12
50	3	mashmase	987	Intact	Underleaflitter	NA	12
50	3	mashmase	988	Intact	Underleaflitter	NA	4
50	3	mashmase	989	Intact	Soilsurface	NA	7
50	3	mashmase	990	Intact	Soilsurface	NA	5
50	3	mashmase	991	Intact	Underleaflitter	NA	5
50	3	mashmase	992	Intact	Soilsurface	NA	3
50	3	mashmase	993	Intact	Soilsurface	NA	8
50	3	mashmase	994	Intact	Underleaflitter	NA	5
50	3	mashmase	995	Intact	Buried	1	6
50	3	mashmase	996	Intact	Buried	25	6
50	3	mashmase	997	Intact	Buried	25	5
50	3	mashmase	998	Intact	Soilsurface	NA	5
50	3	mashmase	999	Removed	NA	NA	NA
50	3	mashmase	1000	Removed	NA	NA	NA
53	4	mashmase	1041	Intact	Soilsurface	NA	8
53	4	mashmase	1042	Intact	Soilsurface	NA	8
53	4	mashmase	1043	Intact	Soilsurface	NA	6
53	4	mashmase	1044	Intact	Soilsurface	NA	10
53	4	mashmase	1045	Intact	Soilsurface	NA	6
53	4	mashmase	1046	Intact	Soilsurface	NA	6
53	4	mashmase	1047	Intact	Soilsurface	NA	5
53	4	mashmase	1048	Intact	Soilsurface	NA	5
53	4	mashmase	1049	Intact	Soilsurface	NA	4
53	4	mashmase	1050	Intact	Soilsurface	NA	4
53	4	mashmase	1051	Intact	Buried	1	4
53	4	mashmase	1052	Intact	Buried	18	4
53	4	mashmase	1053	Intact	Buried	4	2
53	4	mashmase	1054	Intact	Buried	7	2
53	4	mashmase	1055	Intact	Buried	7	2
53	4	mashmase	1056	Intact	Buried	18	3
53	4	mashmase	1057	Intact	Buried	18	3
53	4	mashmase	1058	Intact	Buried	18	3
53	4	mashmase	1059	Intact	Buried	1	16
53	4	mashmase	1060	Intact	Buried	1	13
56	5	mashmase	1101	Intact	Soilsurface	NA	3
56	5	mashmase	1102	Intact	Soilsurface	NA	0
56	5	mashmase	1103	Intact	Soilsurface	NA	0
56	5	mashmase	1104	Intact	Buried	1	2
56	5	mashmase	1105	Intact	Soilsurface	NA	3
56	5	mashmase	1106	Intact	Soilsurface	NA	6
56	5	mashmase	1107	Intact	Buried	1	5
56	5	mashmase	1108	Intact	Buried	1	7
56	5	mashmase	1109	Intact	Buried	1	6
56	5	mashmase	1110	Intact	Soilsurface	NA	10
56	5	mashmase	1111	Intact	Soilsurface	NA	5
56	5	mashmase	1112	Intact	Buried	13	6
56	5	mashmase	1113	Intact	Buried	8	17
56	5	mashmase	1114	Intact	Buried	8	18
56	5	mashmase	1115	Intact	Underleaflitter	NA	6
56	5	mashmase	1116	Intact	Underleaflitter	NA	14
56	5	mashmase	1117	Intact	Buried	5	17
56	5	mashmase	1118	Intact	Buried	16	17
56	5	mashmase	1119	Intact	Underleaflitter	NA	20
56	5	mashmase	1120	Intact	Buried	2	12
59	30	mashmase	1161	Intact	Buried	1	8
59	30	mashmase	1162	Intact	Buried	1	8
59	30	mashmase	1163	Intact	Buried	1	8
59	30	mashmase	1164	Intact	Underleaflitter	NA	10
59	30	mashmase	1165	Intact	Underleaflitter	NA	8
59	30	mashmase	1166	Intact	Underleaflitter	NA	9
59	30	mashmase	1167	Intact	Underleaflitter	NA	9
59	30	mashmase	1168	Intact	Underleaflitter	NA	9
59	30	mashmase	1169	Intact	Underleaflitter	NA	9
59	30	mashmase	1170	Intact	Underleaflitter	NA	3
59	30	mashmase	1171	Intact	Buried	1	2
59	30	mashmase	1172	Intact	Underleaflitter	NA	5
59	30	mashmase	1173	Intact	Soilsurface	NA	4
59	30	mashmase	1174	Intact	Buried	1	4
59	30	mashmase	1175	Intact	Buried	4	5
59	30	mashmase	1176	Intact	Buried	4	3
59	30	mashmase	1177	Intact	Buried	3	3
59	30	mashmase	1178	Intact	Buried	4	3
59	30	mashmase	1179	Intact	Buried	4	3
59	30	mashmase	1180	Intact	Buried	19	2
62	28	mashmase	1221	Intact	Soilsurface	NA	5
62	28	mashmase	1222	Intact	Soilsurface	NA	11
62	28	mashmase	1223	Intact	Buried	1	5
62	28	mashmase	1224	Intact	Buried	2	5
62	28	mashmase	1225	Intact	Buried	2	2
62	28	mashmase	1226	Intact	Soilsurface	NA	10
62	28	mashmase	1227	Intact	Soilsurface	NA	10
62	28	mashmase	1228	Intact	Soilsurface	NA	8
62	28	mashmase	1229	Intact	Buried	2	4
62	28	mashmase	1230	Intact	Buried	2	5
62	28	mashmase	1231	Intact	Buried	1	5
62	28	mashmase	1232	Intact	Underleaflitter	NA	8
62	28	mashmase	1233	Intact	Buried	2	0
62	28	mashmase	1234	Intact	Buried	1	0
62	28	mashmase	1235	Intact	Buried	5	3
62	28	mashmase	1236	Intact	Buried	5	3
62	28	mashmase	1237	Intact	Buried	19	3
62	28	mashmase	1238	Intact	Buried	19	3
62	28	mashmase	1239	Intact	Buried	19	3
62	28	mashmase	1240	Intact	Buried	19	3
65	29	mashmase	1281	Intact	Soilsurface	NA	2
65	29	mashmase	1282	Intact	Soilsurface	NA	3
65	29	mashmase	1283	Intact	Underleaflitter	NA	10
65	29	mashmase	1284	Intact	Underleaflitter	NA	12
65	29	mashmase	1285	Intact	Soilsurface	NA	6
65	29	mashmase	1286	Intact	Soilsurface	NA	11
65	29	mashmase	1287	Intact	Soilsurface	NA	12
65	29	mashmase	1288	Intact	Soilsurface	NA	10
65	29	mashmase	1289	Intact	Buried	1	5
65	29	mashmase	1290	Intact	Buried	1	14
65	29	mashmase	1291	Intact	Buried	1	14
65	29	mashmase	1292	Intact	Buried	1	14
65	29	mashmase	1293	Intact	Buried	2	5
65	29	mashmase	1294	Intact	Buried	2	9
65	29	mashmase	1295	Intact	Buried	2	5
65	29	mashmase	1296	Intact	Buried	2	5
65	29	mashmase	1297	Intact	Buried	2	5
65	29	mashmase	1298	Intact	Buried	8	5
65	29	mashmase	1299	Intact	Buried	4	5
65	29	mashmase	1300	Intact	Buried	12	5
68	27	mashmase	1341	Intact	Buried	1	6
68	27	mashmase	1342	Intact	Buried	2	5
68	27	mashmase	1343	Intact	Buried	2	8
68	27	mashmase	1344	Intact	Buried	3	5
68	27	mashmase	1345	Intact	Buried	1	7
68	27	mashmase	1346	Intact	Buried	1	7
68	27	mashmase	1347	Intact	Buried	1	7
68	27	mashmase	1348	Intact	Buried	2	5
68	27	mashmase	1349	Intact	Buried	2	6
68	27	mashmase	1350	Intact	Buried	1	6
68	27	mashmase	1351	Intact	Buried	1	6
68	27	mashmase	1352	Intact	Buried	1	6
68	27	mashmase	1353	Intact	Buried	1	4
68	27	mashmase	1354	Intact	Buried	1	5
68	27	mashmase	1355	Intact	Buried	1	5
68	27	mashmase	1356	Intact	Buried	1	5
68	27	mashmase	1357	Intact	Buried	16	5
68	27	mashmase	1358	Intact	Buried	16	5
68	27	mashmase	1359	Intact	Buried	16	5
68	27	mashmase	1360	Intact	Buried	16	5
71	26	mashmase	1401	Intact	Buried	1	3
71	26	mashmase	1402	Removed	NA	NA	NA
71	26	mashmase	1403	Intact	Buried	1	8
71	26	mashmase	1404	Intact	Underleaflitter	NA	8
71	26	mashmase	1405	Intact	Buried	1	4
71	26	mashmase	1406	Intact	Buried	1	11
71	26	mashmase	1407	Intact	Buried	3	6
71	26	mashmase	1408	Intact	Buried	5	8
71	26	mashmase	1409	Intact	Buried	16	5
71	26	mashmase	1410	Intact	Buried	16	3
71	26	mashmase	1411	Intact	Buried	16	6
71	26	mashmase	1412	Intact	Buried	1	14
71	26	mashmase	1413	Removed	NA	NA	NA
71	26	mashmase	1414	Intact	Buried	2	11
71	26	mashmase	1415	Intact	Buried	12	11
71	26	mashmase	1416	Intact	Buried	12	11
71	26	mashmase	1417	Intact	Buried	12	11
71	26	mashmase	1418	Intact	Buried	12	11
71	26	mashmase	1419	Intact	Buried	12	11
71	26	mashmase	1420	Intact	Buried	12	5
74	25	mashmase	1461	Intact	Soilsurface	NA	9
74	25	mashmase	1462	Intact	Buried	1	5
74	25	mashmase	1463	Intact	Buried	1	6
74	25	mashmase	1464	Intact	Underleaflitter	NA	12
74	25	mashmase	1465	Intact	Buried	24	21
74	25	mashmase	1466	Intact	Buried	4	5
74	25	mashmase	1467	Intact	Buried	7	6
74	25	mashmase	1468	Intact	Buried	15	6
74	25	mashmase	1469	Intact	Buried	15	6
74	25	mashmase	1470	Intact	Buried	15	8
74	25	mashmase	1471	Intact	Buried	15	4
74	25	mashmase	1472	Intact	Buried	2	4
74	25	mashmase	1473	Intact	Buried	3	4
74	25	mashmase	1474	Intact	Buried	3	5
74	25	mashmase	1475	Intact	Buried	15	5
74	25	mashmase	1476	Intact	Buried	15	5
74	25	mashmase	1477	Intact	Buried	3	2
74	25	mashmase	1478	Intact	Buried	3	2
74	25	mashmase	1479	Intact	Buried	14	2
74	25	mashmase	1480	Intact	Buried	3	2
80	23	mashmase	1581	Intact	Soilsurface	NA	7
80	23	mashmase	1582	Intact	Soilsurface	NA	5
80	23	mashmase	1583	Intact	Buried	1	7
80	23	mashmase	1584	Intact	Buried	1	0
80	23	mashmase	1585	Intact	Buried	10	2
80	23	mashmase	1586	Intact	Buried	1	6
80	23	mashmase	1587	Intact	Buried	1	3
80	23	mashmase	1588	Intact	Buried	1	6
80	23	mashmase	1589	Intact	Buried	1	7
80	23	mashmase	1590	Intact	Buried	10	2
80	23	mashmase	1591	Intact	Soilsurface	NA	2
80	23	mashmase	1592	Intact	Buried	1	16
80	23	mashmase	1593	Intact	Underleaflitter	NA	16
80	23	mashmase	1594	Intact	Underleaflitter	NA	20
80	23	mashmase	1595	Intact	Underleaflitter	NA	20
80	23	mashmase	1596	Intact	Buried	2	2
80	23	mashmase	1597	Intact	Buried	2	2
80	23	mashmase	1598	Intact	Buried	6	20
80	23	mashmase	1599	Intact	Buried	20	19
80	23	mashmase	1600	Intact	Buried	23	16
83	22	mashmase	1641	Intact	Buried	2	4
83	22	mashmase	1642	Intact	Buried	2	4
83	22	mashmase	1643	Intact	Buried	2	4
83	22	mashmase	1644	Intact	Buried	2	4
83	22	mashmase	1645	Intact	Buried	2	4
83	22	mashmase	1646	Intact	Buried	1	5
83	22	mashmase	1647	Intact	Buried	1	6
83	22	mashmase	1648	Intact	Buried	1	5
83	22	mashmase	1649	Intact	Buried	1	5
83	22	mashmase	1650	Intact	Buried	2	4
83	22	mashmase	1651	Intact	Buried	1	6
83	22	mashmase	1652	Intact	Buried	1	5
83	22	mashmase	1653	Intact	Buried	2	5
83	22	mashmase	1654	Intact	Buried	1	4
83	22	mashmase	1655	Intact	Buried	1	4
83	22	mashmase	1656	Intact	Buried	1	6
83	22	mashmase	1657	Intact	Buried	2	4
83	22	mashmase	1658	Intact	Buried	1	3
83	22	mashmase	1659	Intact	Buried	1	3
83	22	mashmase	1660	Intact	Buried	1	6
86	21	mashmase	1701	Intact	Soilsurface	NA	8
86	21	mashmase	1702	Intact	Soilsurface	NA	2
86	21	mashmase	1703	Intact	Soilsurface	NA	5
86	21	mashmase	1704	Intact	Soilsurface	NA	6
86	21	mashmase	1705	Intact	Buried	1	3
86	21	mashmase	1706	Intact	Buried	2	5
86	21	mashmase	1707	Intact	Soilsurface	NA	3
86	21	mashmase	1708	Intact	Buried	2	2
86	21	mashmase	1709	Intact	Buried	11	5
86	21	mashmase	1710	Intact	Underleaflitter	NA	5
86	21	mashmase	1711	Intact	Buried	1	3
86	21	mashmase	1712	Intact	Buried	11	2
86	21	mashmase	1713	Intact	Buried	11	6
86	21	mashmase	1714	Intact	Buried	11	6
86	21	mashmase	1715	Intact	Buried	11	6
86	21	mashmase	1716	Intact	Buried	11	6
86	21	mashmase	1717	Intact	Buried	1	6
86	21	mashmase	1718	Intact	Buried	1	5
86	21	mashmase	1719	Intact	Soilsurface	NA	5
86	21	mashmase	1720	Intact	Soilsurface	NA	5
89	20	mashmase	1761	Intact	Soilsurface	NA	4
89	20	mashmase	1762	Intact	Soilsurface	NA	4
89	20	mashmase	1763	Intact	Soilsurface	NA	4
89	20	mashmase	1764	Intact	Soilsurface	NA	4
89	20	mashmase	1765	Intact	Soilsurface	NA	4
89	20	mashmase	1766	Intact	Soilsurface	NA	2
89	20	mashmase	1767	Intact	Soilsurface	NA	2
89	20	mashmase	1768	Intact	Soilsurface	NA	2
89	20	mashmase	1769	Intact	Soilsurface	NA	2
89	20	mashmase	1770	Intact	Soilsurface	NA	2
89	20	mashmase	1771	Intact	Soilsurface	NA	2
89	20	mashmase	1772	Intact	Soilsurface	NA	2
89	20	mashmase	1773	Intact	Soilsurface	NA	2
89	20	mashmase	1774	Intact	Soilsurface	NA	2
89	20	mashmase	1775	Intact	Soilsurface	NA	2
89	20	mashmase	1776	Intact	Soilsurface	NA	2
89	20	mashmase	1777	Intact	Soilsurface	NA	2
89	20	mashmase	1778	Intact	Soilsurface	NA	2
89	20	mashmase	1779	Intact	Soilsurface	NA	2
89	20	mashmase	1780	Intact	Soilsurface	NA	2
