# Supplementary material for: Horizontal seed dispersal by dung beetles reduced seed and seedling clumping, but did not increase short-term seedling establishment
Source: PLoS One. 2019 Oct 24;14(10):e0224366. doi: 10.1371/journal.pone.0224366 (PMC6812793; doi:10.1371/journal.pone.0224366)
Supplement: S7 Dataset — See Expe2RatioBursera in metadata file. (XLSX) [file pone.0224366.s013.xlsx]

## Sheet: Expe2RatioBursera.csv
Plot	Site	Beetle_treatment	Ratio	Nearest_distance
8	18	mashmase	0.332999	2.45878
11	7	mashmase	0.285517	4.47214
14	17	mashmase	0.329717	2.10838
17	9	mashmase	0.349686	4.47214
20	10	mashmase	0.285517	4.47214
23	11	mashmase	0.201891	2.23607
26	12	mashmase	0.264002	3.37633
29	13	mashmase	0.389508	4.98142
32	14	mashmase	0.319186	4.08207
35	15	mashmase	0.0902885	0.666667
44	1	mashmase	0.285517	4.47214
53	4	mashmase	0.748266	4.59708
56	5	mashmase	0.430305	4.26274
62	28	mashmase	0.201891	2
65	29	mashmase	0.425241	3.84554
68	27	mashmase	0.322651	3.19628
83	22	mashmase	0.599183	6.63631
3	19	mashmene	0.218616	2.16569
12	7	mashmene	0	0
15	17	mashmene	0.127687	1.41421
21	10	mashmene	0.230191	2.54951
27	12	mashmene	0.399137	3.60948
30	13	mashmene	0.191531	1.5
33	14	mashmene	0.1989	1.66526
36	15	mashmene	0.272806	2.01433
39	16	mashmene	0.161513	1.6
42	2	mashmene	0.285517	4.47214
45	1	mashmene	0.156142	1.41202
51	3	mashmene	0.290934	2.63097
54	4	mashmene	0.212811	1.78173
57	5	mashmene	0.217976	1.70711
60	30	mashmene	0.180577	2
63	28	mashmene	0.368601	3.33333
66	29	mashmene	0.201891	2.23607
69	27	mashmene	0.526468	8.24621
72	26	mashmene	0.460383	7.2111
75	25	mashmene	0.285517	4.47214
81	23	mashmene	0.390922	3.53518
84	22	mashmene	0.297258	2.68817
87	21	mashmene	0.177976	1.60948
90	20	mashmene	0.323026	3.2
1	19	menhmene	0.13786	1.36569
4	6	menhmene	0.0737202	0.666667
13	17	menhmene	0.361154	5.65685
19	10	menhmene	0.285517	4.47214
22	11	menhmene	0.245007	1.63636
25	12	menhmene	0.27572	2.73137
34	15	menhmene	0.285517	4.47214
37	16	menhmene	0.303825	3.88562
40	2	menhmene	0.142041	1.18922
43	1	menhmene	0.0807565	0.8
46	8	menhmene	0.161513	1.13137
49	3	menhmene	0.177976	1.60948
52	4	menhmene	0.319218	2.5
58	30	menhmene	0.335391	4.28932
64	29	menhmene	0.225721	2.5
67	27	menhmene	0.121135	1.2
70	26	menhmene	0.11058	1
76	24	menhmene	0.0521281	0.666667
88	20	menhmene	0.303825	2.74755
