# Supplementary material for: Horizontal seed dispersal by dung beetles reduced seed and seedling clumping, but did not increase short-term seedling establishment
Source: PLoS One. 2019 Oct 24;14(10):e0224366. doi: 10.1371/journal.pone.0224366 (PMC6812793; doi:10.1371/journal.pone.0224366)
Supplement: S8 Dataset — See Expe2RawDataBursera_Spatialdistribution in metadata file. (XLSX) [file pone.0224366.s014.xlsx]

## Sheet: Hoja1
Week_Peak	Site	Plot	Beetle_treatment	ID_Seed	Xcoord	Ycoord
4	19	2	mashmase	1	24	20
4	6	5	mashmase	1	24	20
4	18	8	mashmase	1	20	30
4	18	8	mashmase	2	24	26
4	18	8	mashmase	3	26	28
4	18	8	mashmase	4	24	28
4	18	8	mashmase	5	22	26
4	18	8	mashmase	6	24	24
4	18	8	mashmase	7	26	24
4	18	8	mashmase	8	24	16
4	18	8	mashmase	9	22	14
4	7	11	mashmase	2	22	24
4	7	11	mashmase	4	20	28
4	17	14	mashmase	1	28	30
4	17	14	mashmase	2	26	28
4	17	14	mashmase	3	24	28
4	17	14	mashmase	4	20	26
4	17	14	mashmase	5	26	26
4	17	14	mashmase	6	28	26
4	17	14	mashmase	7	30	26
4	17	14	mashmase	8	30	24
4	17	14	mashmase	9	30	20
4	17	14	mashmase	10	24	18
4	17	14	mashmase	11	26	18
4	17	14	mashmase	12	26	18
4	9	17	mashmase	1	24	26
4	9	17	mashmase	3	20	28
4	9	17	mashmase	4	18	24
4	10	20	mashmase	1	24	20
4	10	20	mashmase	2	26	16
4	11	23	mashmase	1	24	30
4	11	23	mashmase	2	26	26
4	11	23	mashmase	5	22	22
4	11	23	mashmase	6	22	22
4	12	26	mashmase	3	26	24
4	12	26	mashmase	4	28	22
4	12	26	mashmase	6	26	18
4	13	29	mashmase	1	28	24
4	13	29	mashmase	3	26	20
4	13	29	mashmase	4	20	20
4	14	32	mashmase	1	28	22
4	14	32	mashmase	2	28	20
4	14	32	mashmase	3	20	24
4	15	35	mashmase	1	24	30
4	15	35	mashmase	3	22	30
4	15	35	mashmase	5	22	30
4	15	35	mashmase	6	22	28
4	15	35	mashmase	7	26	26
4	15	35	mashmase	8	22	20
4	15	35	mashmase	9	22	20
4	15	35	mashmase	10	26	26
4	15	35	mashmase	11	24	26
4	1	44	mashmase	1	24	28
4	1	44	mashmase	2	20	30
4	8	47	mashmase	1	26	24
4	4	53	mashmase	1	26	34
4	4	53	mashmase	2	18	30
4	4	53	mashmase	3	18	30
4	4	53	mashmase	4	20	30
4	4	53	mashmase	5	20	28
4	4	53	mashmase	6	22	26
4	4	53	mashmase	7	22	26
4	4	53	mashmase	8	42	32
4	4	53	mashmase	9	24	4
4	4	53	mashmase	10	22	26
4	4	53	mashmase	11	20	40
4	4	53	mashmase	12	16	30
4	4	53	mashmase	13	22	32
4	5	56	mashmase	1	16	24
4	5	56	mashmase	2	16	24
4	5	56	mashmase	3	24	26
4	5	56	mashmase	4	20	40
4	5	56	mashmase	5	20	30
4	30	59	mashmase	1	24	30
4	28	62	mashmase	1	28	24
4	28	62	mashmase	2	26	24
4	28	62	mashmase	3	22	24
4	28	62	mashmase	4	22	28
4	28	62	mashmase	5	22	26
4	29	65	mashmase	1	32	20
4	29	65	mashmase	2	28	22
4	29	65	mashmase	3	24	20
4	29	65	mashmase	4	22	20
4	29	65	mashmase	5	34	22
4	29	65	mashmase	7	18	28
4	27	68	mashmase	1	26	30
4	27	68	mashmase	2	26	28
4	27	68	mashmase	4	26	24
4	27	68	mashmase	5	28	22
4	27	68	mashmase	6	34	24
4	26	71	mashmase	1	26	24
4	23	80	mashmase	1	28	28
4	22	83	mashmase	1	26	26
4	22	83	mashmase	2	24	24
4	22	83	mashmase	3	30	22
4	22	83	mashmase	4	32	40
4	21	86	mashmase	1	22	28
4	20	89	mashmase	1	26	24
9	19	3	mashmene	1	28	30
9	19	3	mashmene	2	18	28
9	19	3	mashmene	3	20	28
9	19	3	mashmene	4	22	30
9	19	3	mashmene	5	18	28
9	6	6	mashmene	1	22	26
9	18	9	mashmene	1	24	30
9	7	12	mashmene	1	22	30
9	7	12	mashmene	2	22	30
9	7	12	mashmene	3	22	30
9	17	15	mashmene	2	18	28
9	17	15	mashmene	3	20	30
9	17	15	mashmene	5	26	30
9	17	15	mashmene	6	26	30
9	10	21	mashmene	1	28	20
9	10	21	mashmene	2	18	22
9	10	21	mashmene	3	18	22
9	10	21	mashmene	4	18	22
9	12	27	mashmene	1	30	26
9	12	27	mashmene	2	24	28
9	12	27	mashmene	3	22	26
9	12	27	mashmene	4	24	26
9	12	27	mashmene	5	24	22
9	12	27	mashmene	6	28	32
9	13	30	mashmene	2	24	22
9	13	30	mashmene	3	24	22
9	13	30	mashmene	4	24	22
9	13	30	mashmene	5	24	22
9	13	30	mashmene	6	20	22
9	13	30	mashmene	7	20	22
9	13	30	mashmene	9	18	28
9	13	30	mashmene	10	24	28
9	14	33	mashmene	1	26	18
9	14	33	mashmene	2	26	18
9	14	33	mashmene	3	26	16
9	14	33	mashmene	4	24	20
9	14	33	mashmene	5	20	22
9	14	33	mashmene	6	22	22
9	14	33	mashmene	7	24	24
9	15	36	mashmene	1	28	30
9	15	36	mashmene	2	26	28
9	15	36	mashmene	3	22	28
9	15	36	mashmene	4	22	28
9	15	36	mashmene	5	22	28
9	15	36	mashmene	6	22	28
9	15	36	mashmene	7	26	22
9	15	36	mashmene	8	30	26
9	15	36	mashmene	9	22	22
9	16	39	mashmene	4	20	18
9	16	39	mashmene	5	28	18
9	16	39	mashmene	6	28	18
9	16	39	mashmene	8	20	24
9	16	39	mashmene	10	20	22
9	2	42	mashmene	1	26	22
9	2	42	mashmene	2	22	24
9	1	45	mashmene	2	22	18
9	1	45	mashmene	3	22	18
9	1	45	mashmene	4	28	18
9	1	45	mashmene	7	28	18
9	1	45	mashmene	8	24	24
9	1	45	mashmene	9	28	22
9	8	48	mashmene	1	24	22
9	3	51	mashmene	1	26	28
9	3	51	mashmene	2	20	26
9	3	51	mashmene	3	18	24
9	3	51	mashmene	4	22	30
9	3	51	mashmene	5	26	28
9	3	51	mashmene	6	22	20
9	4	54	mashmene	1	30	24
9	4	54	mashmene	2	30	22
9	4	54	mashmene	3	28	20
9	4	54	mashmene	4	20	24
9	4	54	mashmene	5	20	24
9	4	54	mashmene	6	22	28
9	4	54	mashmene	7	26	20
9	5	57	mashmene	1	26	30
9	5	57	mashmene	2	26	24
9	5	57	mashmene	3	26	20
9	5	57	mashmene	4	22	22
9	5	57	mashmene	5	24	24
9	5	57	mashmene	6	22	26
9	5	57	mashmene	7	22	26
9	5	57	mashmene	8	22	22
9	30	60	mashmene	1	18	26
9	30	60	mashmene	2	18	22
9	30	60	mashmene	3	24	20
9	30	60	mashmene	4	24	20
9	28	63	mashmene	1	32	28
9	28	63	mashmene	2	30	28
9	28	63	mashmene	3	26	28
9	28	63	mashmene	4	34	24
9	28	63	mashmene	5	26	24
9	28	63	mashmene	6	30	24
9	29	66	mashmene	1	34	26
9	29	66	mashmene	2	24	20
9	29	66	mashmene	3	26	24
9	29	66	mashmene	4	34	26
9	27	69	mashmene	2	26	22
9	27	69	mashmene	4	18	24
9	26	72	mashmene	4	22	28
9	26	72	mashmene	5	28	24
9	25	75	mashmene	1	24	26
9	25	75	mashmene	3	28	24
9	24	78	mashmene	3	22	18
9	23	81	mashmene	1	30	20
9	23	81	mashmene	2	30	24
9	23	81	mashmene	3	34	32
9	23	81	mashmene	4	26	30
9	23	81	mashmene	5	30	22
9	23	81	mashmene	6	34	36
9	22	84	mashmene	3	26	20
9	22	84	mashmene	4	26	14
9	22	84	mashmene	5	30	18
9	22	84	mashmene	6	30	18
9	22	84	mashmene	7	30	18
9	22	84	mashmene	8	26	26
9	21	87	mashmene	1	30	28
9	21	87	mashmene	3	28	26
9	21	87	mashmene	5	20	22
9	21	87	mashmene	6	24	24
9	21	87	mashmene	7	24	24
9	21	87	mashmene	8	22	22
9	20	90	mashmene	1	30	24
9	20	90	mashmene	2	30	28
9	20	90	mashmene	3	28	28
9	20	90	mashmene	4	26	22
9	20	90	mashmene	5	22	22
10	19	1	menhmene	2	26	24
10	19	1	menhmene	3	24	28
10	19	1	menhmene	4	24	22
10	19	1	menhmene	5	24	22
10	19	1	menhmene	6	24	26
10	6	4	menhmene	1	22	24
10	6	4	menhmene	2	18	22
10	6	4	menhmene	4	18	22
10	6	4	menhmene	6	24	22
10	6	4	menhmene	8	24	22
10	6	4	menhmene	9	20	24
10	18	7	menhmene	1	24	26
10	17	13	menhmene	2	24	26
10	17	13	menhmene	8	28	22
10	10	19	menhmene	2	24	22
10	10	19	menhmene	3	28	24
10	11	22	menhmene	1	18	28
10	11	22	menhmene	2	18	28
10	11	22	menhmene	3	20	28
10	11	22	menhmene	4	20	22
10	11	22	menhmene	5	26	22
10	11	22	menhmene	6	24	24
10	11	22	menhmene	7	26	26
10	11	22	menhmene	8	22	22
10	11	22	menhmene	9	26	24
10	11	22	menhmene	10	22	24
10	11	22	menhmene	11	20	26
10	12	25	menhmene	1	28	28
10	12	25	menhmene	2	26	28
10	12	25	menhmene	3	24	24
10	12	25	menhmene	4	22	26
10	12	25	menhmene	5	28	24
10	15	34	menhmene	1	24	26
10	15	34	menhmene	5	20	24
10	16	37	menhmene	4	24	26
10	16	37	menhmene	8	26	18
10	16	37	menhmene	9	24	20
10	2	40	menhmene	1	24	26
10	2	40	menhmene	2	24	26
10	2	40	menhmene	3	28	24
10	2	40	menhmene	4	28	22
10	2	40	menhmene	5	22	20
10	2	40	menhmene	6	28	24
10	2	40	menhmene	7	28	24
10	1	43	menhmene	1	26	20
10	1	43	menhmene	2	26	20
10	1	43	menhmene	3	26	20
10	1	43	menhmene	4	26	20
10	1	43	menhmene	5	26	24
10	8	46	menhmene	1	26	28
10	8	46	menhmene	2	26	22
10	8	46	menhmene	3	24	20
10	8	46	menhmene	4	24	20
10	8	46	menhmene	5	22	26
10	8	46	menhmene	6	22	26
10	8	46	menhmene	7	28	26
10	8	46	menhmene	8	30	28
10	8	46	menhmene	9	22	22
10	8	46	menhmene	10	28	26
10	3	49	menhmene	2	26	24
10	3	49	menhmene	3	32	24
10	3	49	menhmene	4	30	22
10	3	49	menhmene	5	26	20
10	3	49	menhmene	6	26	20
10	3	49	menhmene	7	24	24
10	4	52	menhmene	1	26	22
10	4	52	menhmene	2	24	24
10	4	52	menhmene	3	26	24
10	4	52	menhmene	4	26	26
10	4	52	menhmene	5	24	22
10	4	52	menhmene	6	26	20
10	4	52	menhmene	7	30	26
10	4	52	menhmene	8	30	22
10	5	55	menhmene	1	26	22
10	30	58	menhmene	4	22	18
10	30	58	menhmene	6	26	24
10	30	58	menhmene	8	28	22
10	29	64	menhmene	1	26	24
10	29	64	menhmene	2	26	24
10	29	64	menhmene	4	18	18
10	29	64	menhmene	5	26	24
10	27	67	menhmene	1	28	24
10	27	67	menhmene	2	28	24
10	27	67	menhmene	3	26	20
10	27	67	menhmene	4	24	20
10	27	67	menhmene	5	22	20
10	26	70	menhmene	1	28	22
10	26	70	menhmene	2	28	22
10	26	70	menhmene	3	24	28
10	26	70	menhmene	4	30	28
10	26	70	menhmene	5	30	28
10	26	70	menhmene	6	30	28
10	24	76	menhmene	2	20	18
10	24	76	menhmene	3	22	18
10	24	76	menhmene	4	22	18
10	23	79	menhmene	3	20	24
10	20	88	menhmene	1	22	24
10	20	88	menhmene	2	26	22
10	20	88	menhmene	3	24	26
10	20	88	menhmene	4	24	22
10	20	88	menhmene	5	24	28
10	20	88	menhmene	6	30	26
