# Supplementary material for: Horizontal seed dispersal by dung beetles reduced seed and seedling clumping, but did not increase short-term seedling establishment
Source: PLoS One. 2019 Oct 24;14(10):e0224366. doi: 10.1371/journal.pone.0224366 (PMC6812793; doi:10.1371/journal.pone.0224366)
Supplement: S9 Dataset — See Expe2SurvivalBursera in metadata file. (XLSX) [file pone.0224366.s015.xlsx]

## Sheet: Expe2SurvivalBursera
ID_Seed	TimeEsta	CensoEsta	Site	Plot	Beetle_treatment
1	1	1	19	1	menhmene
2	1	1	19	1	menhmene
3	9	1	19	1	menhmene
4	9	1	19	1	menhmene
5	10	1	19	1	menhmene
6	10	1	19	1	menhmene
7	15	0	19	1	menhmene
8	15	0	19	1	menhmene
9	15	0	19	1	menhmene
10	15	0	19	1	menhmene
11	15	0	19	1	menhmene
12	15	0	19	1	menhmene
13	15	0	19	1	menhmene
14	15	0	19	1	menhmene
15	15	0	19	1	menhmene
16	15	0	19	1	menhmene
17	15	0	19	1	menhmene
18	15	0	19	1	menhmene
19	15	0	19	1	menhmene
20	15	0	19	1	menhmene
21	4	1	19	2	mashmase
22	9	1	19	2	mashmase
23	15	0	19	2	mashmase
24	15	0	19	2	mashmase
25	15	0	19	2	mashmase
26	15	0	19	2	mashmase
27	15	0	19	2	mashmase
28	15	0	19	2	mashmase
29	15	0	19	2	mashmase
30	15	0	19	2	mashmase
31	15	0	19	2	mashmase
32	15	0	19	2	mashmase
33	15	0	19	2	mashmase
34	15	0	19	2	mashmase
35	15	0	19	2	mashmase
36	15	0	19	2	mashmase
37	15	0	19	2	mashmase
38	15	0	19	2	mashmase
39	15	0	19	2	mashmase
40	15	0	19	2	mashmase
41	8	1	19	3	mashmene
42	8	1	19	3	mashmene
43	8	1	19	3	mashmene
44	8	1	19	3	mashmene
45	9	1	19	3	mashmene
46	10	1	19	3	mashmene
47	15	0	19	3	mashmene
48	15	0	19	3	mashmene
49	15	0	19	3	mashmene
50	15	0	19	3	mashmene
51	15	0	19	3	mashmene
52	15	0	19	3	mashmene
53	15	0	19	3	mashmene
54	15	0	19	3	mashmene
55	15	0	19	3	mashmene
56	15	0	19	3	mashmene
57	15	0	19	3	mashmene
58	15	0	19	3	mashmene
59	15	0	19	3	mashmene
60	15	0	19	3	mashmene
61	1	1	6	4	menhmene
62	1	1	6	4	menhmene
63	1	1	6	4	menhmene
64	2	1	6	4	menhmene
65	2	1	6	4	menhmene
66	2	1	6	4	menhmene
67	2	1	6	4	menhmene
68	8	1	6	4	menhmene
69	9	1	6	4	menhmene
70	15	0	6	4	menhmene
71	15	0	6	4	menhmene
72	15	0	6	4	menhmene
73	15	0	6	4	menhmene
74	15	0	6	4	menhmene
75	15	0	6	4	menhmene
76	15	0	6	4	menhmene
77	15	0	6	4	menhmene
78	15	0	6	4	menhmene
79	15	0	6	4	menhmene
80	15	0	6	4	menhmene
81	4	1	6	5	mashmase
82	8	1	6	5	mashmase
83	15	0	6	5	mashmase
84	15	0	6	5	mashmase
85	15	0	6	5	mashmase
86	15	0	6	5	mashmase
87	15	0	6	5	mashmase
88	15	0	6	5	mashmase
89	15	0	6	5	mashmase
90	15	0	6	5	mashmase
91	15	0	6	5	mashmase
92	15	0	6	5	mashmase
93	15	0	6	5	mashmase
94	15	0	6	5	mashmase
95	15	0	6	5	mashmase
96	15	0	6	5	mashmase
97	15	0	6	5	mashmase
98	15	0	6	5	mashmase
99	15	0	6	5	mashmase
100	15	0	6	5	mashmase
101	9	1	6	6	mashmene
102	15	0	6	6	mashmene
103	15	0	6	6	mashmene
104	15	0	6	6	mashmene
105	15	0	6	6	mashmene
106	15	0	6	6	mashmene
107	15	0	6	6	mashmene
108	15	0	6	6	mashmene
109	15	0	6	6	mashmene
110	15	0	6	6	mashmene
111	15	0	6	6	mashmene
112	15	0	6	6	mashmene
113	15	0	6	6	mashmene
114	15	0	6	6	mashmene
115	15	0	6	6	mashmene
116	15	0	6	6	mashmene
117	15	0	6	6	mashmene
118	15	0	6	6	mashmene
119	15	0	6	6	mashmene
120	15	0	6	6	mashmene
121	8	1	18	7	menhmene
122	15	0	18	7	menhmene
123	15	0	18	7	menhmene
124	15	0	18	7	menhmene
125	15	0	18	7	menhmene
126	15	0	18	7	menhmene
127	15	0	18	7	menhmene
128	15	0	18	7	menhmene
129	15	0	18	7	menhmene
130	15	0	18	7	menhmene
131	15	0	18	7	menhmene
132	15	0	18	7	menhmene
133	15	0	18	7	menhmene
134	15	0	18	7	menhmene
135	15	0	18	7	menhmene
136	15	0	18	7	menhmene
137	15	0	18	7	menhmene
138	15	0	18	7	menhmene
139	15	0	18	7	menhmene
140	15	0	18	7	menhmene
141	1	1	18	8	mashmase
142	1	1	18	8	mashmase
143	1	1	18	8	mashmase
144	1	1	18	8	mashmase
145	1	1	18	8	mashmase
146	1	1	18	8	mashmase
147	1	1	18	8	mashmase
148	2	1	18	8	mashmase
149	2	1	18	8	mashmase
150	8	1	18	8	mashmase
151	9	1	18	8	mashmase
152	11	1	18	8	mashmase
153	15	0	18	8	mashmase
154	15	0	18	8	mashmase
155	15	0	18	8	mashmase
156	15	0	18	8	mashmase
157	15	0	18	8	mashmase
158	15	0	18	8	mashmase
159	15	0	18	8	mashmase
160	15	0	18	8	mashmase
161	8	1	18	9	mashmene
162	10	1	18	9	mashmene
163	11	1	18	9	mashmene
164	15	0	18	9	mashmene
165	15	0	18	9	mashmene
166	15	0	18	9	mashmene
167	15	0	18	9	mashmene
168	15	0	18	9	mashmene
169	15	0	18	9	mashmene
170	15	0	18	9	mashmene
171	15	0	18	9	mashmene
172	15	0	18	9	mashmene
173	15	0	18	9	mashmene
174	15	0	18	9	mashmene
175	15	0	18	9	mashmene
176	15	0	18	9	mashmene
177	15	0	18	9	mashmene
178	15	0	18	9	mashmene
179	15	0	18	9	mashmene
180	15	0	18	9	mashmene
181	1	1	7	10	menhmene
182	2	1	7	10	menhmene
183	2	1	7	10	menhmene
184	2	1	7	10	menhmene
185	15	0	7	10	menhmene
186	15	0	7	10	menhmene
187	15	0	7	10	menhmene
188	15	0	7	10	menhmene
189	15	0	7	10	menhmene
190	15	0	7	10	menhmene
191	15	0	7	10	menhmene
192	15	0	7	10	menhmene
193	15	0	7	10	menhmene
194	15	0	7	10	menhmene
195	15	0	7	10	menhmene
196	15	0	7	10	menhmene
197	15	0	7	10	menhmene
198	15	0	7	10	menhmene
199	15	0	7	10	menhmene
200	15	0	7	10	menhmene
201	1	1	7	11	mashmase
202	2	1	7	11	mashmase
203	2	1	7	11	mashmase
204	4	1	7	11	mashmase
205	9	1	7	11	mashmase
206	10	1	7	11	mashmase
207	15	0	7	11	mashmase
208	15	0	7	11	mashmase
209	15	0	7	11	mashmase
210	15	0	7	11	mashmase
211	15	0	7	11	mashmase
212	15	0	7	11	mashmase
213	15	0	7	11	mashmase
214	15	0	7	11	mashmase
215	15	0	7	11	mashmase
216	15	0	7	11	mashmase
217	15	0	7	11	mashmase
218	15	0	7	11	mashmase
219	15	0	7	11	mashmase
220	15	0	7	11	mashmase
221	8	1	7	12	mashmene
222	8	1	7	12	mashmene
223	8	1	7	12	mashmene
224	15	0	7	12	mashmene
225	15	0	7	12	mashmene
226	15	0	7	12	mashmene
227	15	0	7	12	mashmene
228	15	0	7	12	mashmene
229	15	0	7	12	mashmene
230	15	0	7	12	mashmene
231	15	0	7	12	mashmene
232	15	0	7	12	mashmene
233	15	0	7	12	mashmene
234	15	0	7	12	mashmene
235	15	0	7	12	mashmene
236	15	0	7	12	mashmene
237	15	0	7	12	mashmene
238	15	0	7	12	mashmene
239	15	0	7	12	mashmene
240	15	0	7	12	mashmene
241	1	1	17	13	menhmene
242	1	1	17	13	menhmene
243	2	1	17	13	menhmene
244	2	1	17	13	menhmene
245	2	1	17	13	menhmene
246	2	1	17	13	menhmene
247	2	1	17	13	menhmene
248	2	1	17	13	menhmene
249	2	1	17	13	menhmene
250	2	1	17	13	menhmene
251	15	0	17	13	menhmene
252	15	0	17	13	menhmene
253	15	0	17	13	menhmene
254	15	0	17	13	menhmene
255	15	0	17	13	menhmene
256	15	0	17	13	menhmene
257	15	0	17	13	menhmene
258	15	0	17	13	menhmene
259	15	0	17	13	menhmene
260	15	0	17	13	menhmene
261	1	1	17	14	mashmase
262	1	1	17	14	mashmase
263	1	1	17	14	mashmase
264	1	1	17	14	mashmase
265	1	1	17	14	mashmase
266	1	1	17	14	mashmase
267	1	1	17	14	mashmase
268	1	1	17	14	mashmase
269	1	1	17	14	mashmase
270	1	1	17	14	mashmase
271	1	1	17	14	mashmase
272	4	1	17	14	mashmase
273	15	0	17	14	mashmase
274	15	0	17	14	mashmase
275	15	0	17	14	mashmase
276	15	0	17	14	mashmase
277	15	0	17	14	mashmase
278	15	0	17	14	mashmase
279	15	0	17	14	mashmase
280	15	0	17	14	mashmase
281	8	1	17	15	mashmene
282	8	1	17	15	mashmene
283	8	1	17	15	mashmene
284	8	1	17	15	mashmene
285	8	1	17	15	mashmene
286	8	1	17	15	mashmene
287	9	1	17	15	mashmene
288	9	1	17	15	mashmene
289	15	0	17	15	mashmene
290	15	0	17	15	mashmene
291	15	0	17	15	mashmene
292	15	0	17	15	mashmene
293	15	0	17	15	mashmene
294	15	0	17	15	mashmene
295	15	0	17	15	mashmene
296	15	0	17	15	mashmene
297	15	0	17	15	mashmene
298	15	0	17	15	mashmene
299	15	0	17	15	mashmene
300	15	0	17	15	mashmene
301	15	0	9	16	menhmene
302	15	0	9	16	menhmene
303	15	0	9	16	menhmene
304	15	0	9	16	menhmene
305	15	0	9	16	menhmene
306	15	0	9	16	menhmene
307	15	0	9	16	menhmene
308	15	0	9	16	menhmene
309	15	0	9	16	menhmene
310	15	0	9	16	menhmene
311	15	0	9	16	menhmene
312	15	0	9	16	menhmene
313	15	0	9	16	menhmene
314	15	0	9	16	menhmene
315	15	0	9	16	menhmene
316	15	0	9	16	menhmene
317	15	0	9	16	menhmene
318	15	0	9	16	menhmene
319	15	0	9	16	menhmene
320	15	0	9	16	menhmene
321	1	1	9	17	mashmase
322	1	1	9	17	mashmase
323	2	1	9	17	mashmase
324	4	1	9	17	mashmase
325	15	0	9	17	mashmase
326	15	0	9	17	mashmase
327	15	0	9	17	mashmase
328	15	0	9	17	mashmase
329	15	0	9	17	mashmase
330	15	0	9	17	mashmase
331	15	0	9	17	mashmase
332	15	0	9	17	mashmase
333	15	0	9	17	mashmase
334	15	0	9	17	mashmase
335	15	0	9	17	mashmase
336	15	0	9	17	mashmase
337	15	0	9	17	mashmase
338	15	0	9	17	mashmase
339	15	0	9	17	mashmase
340	15	0	9	17	mashmase
341	1	1	9	18	mashmene
342	1	1	9	18	mashmene
343	1	1	9	18	mashmene
344	1	1	9	18	mashmene
345	2	1	9	18	mashmene
346	2	1	9	18	mashmene
347	2	1	9	18	mashmene
348	5	1	9	18	mashmene
349	5	1	9	18	mashmene
350	15	0	9	18	mashmene
351	15	0	9	18	mashmene
352	15	0	9	18	mashmene
353	15	0	9	18	mashmene
354	15	0	9	18	mashmene
355	15	0	9	18	mashmene
356	15	0	9	18	mashmene
357	15	0	9	18	mashmene
358	15	0	9	18	mashmene
359	15	0	9	18	mashmene
360	15	0	9	18	mashmene
361	1	1	10	19	menhmene
362	2	1	10	19	menhmene
363	2	1	10	19	menhmene
364	15	0	10	19	menhmene
365	15	0	10	19	menhmene
366	15	0	10	19	menhmene
367	15	0	10	19	menhmene
368	15	0	10	19	menhmene
369	15	0	10	19	menhmene
370	15	0	10	19	menhmene
371	15	0	10	19	menhmene
372	15	0	10	19	menhmene
373	15	0	10	19	menhmene
374	15	0	10	19	menhmene
375	15	0	10	19	menhmene
376	15	0	10	19	menhmene
377	15	0	10	19	menhmene
378	15	0	10	19	menhmene
379	15	0	10	19	menhmene
380	15	0	10	19	menhmene
381	2	1	10	20	mashmase
382	2	1	10	20	mashmase
383	15	0	10	20	mashmase
384	15	0	10	20	mashmase
385	15	0	10	20	mashmase
386	15	0	10	20	mashmase
387	15	0	10	20	mashmase
388	15	0	10	20	mashmase
389	15	0	10	20	mashmase
390	15	0	10	20	mashmase
391	15	0	10	20	mashmase
392	15	0	10	20	mashmase
393	15	0	10	20	mashmase
394	15	0	10	20	mashmase
395	15	0	10	20	mashmase
396	15	0	10	20	mashmase
397	15	0	10	20	mashmase
398	15	0	10	20	mashmase
399	15	0	10	20	mashmase
400	15	0	10	20	mashmase
401	8	1	10	21	mashmene
402	8	1	10	21	mashmene
403	8	1	10	21	mashmene
404	8	1	10	21	mashmene
405	10	1	10	21	mashmene
406	10	1	10	21	mashmene
407	15	0	10	21	mashmene
408	15	0	10	21	mashmene
409	15	0	10	21	mashmene
410	15	0	10	21	mashmene
411	15	0	10	21	mashmene
412	15	0	10	21	mashmene
413	15	0	10	21	mashmene
414	15	0	10	21	mashmene
415	15	0	10	21	mashmene
416	15	0	10	21	mashmene
417	15	0	10	21	mashmene
418	15	0	10	21	mashmene
419	15	0	10	21	mashmene
420	15	0	10	21	mashmene
421	8	1	11	22	menhmene
422	8	1	11	22	menhmene
423	8	1	11	22	menhmene
424	8	1	11	22	menhmene
425	8	1	11	22	menhmene
426	8	1	11	22	menhmene
427	9	1	11	22	menhmene
428	9	1	11	22	menhmene
429	10	1	11	22	menhmene
430	10	1	11	22	menhmene
431	10	1	11	22	menhmene
432	15	0	11	22	menhmene
433	15	0	11	22	menhmene
434	15	0	11	22	menhmene
435	15	0	11	22	menhmene
436	15	0	11	22	menhmene
437	15	0	11	22	menhmene
438	15	0	11	22	menhmene
439	15	0	11	22	menhmene
440	15	0	11	22	menhmene
441	1	1	11	23	mashmase
442	1	1	11	23	mashmase
443	1	1	11	23	mashmase
444	1	1	11	23	mashmase
445	1	1	11	23	mashmase
446	1	1	11	23	mashmase
447	2	1	11	23	mashmase
448	15	0	11	23	mashmase
449	15	0	11	23	mashmase
450	15	0	11	23	mashmase
451	15	0	11	23	mashmase
452	15	0	11	23	mashmase
453	15	0	11	23	mashmase
454	15	0	11	23	mashmase
455	15	0	11	23	mashmase
456	15	0	11	23	mashmase
457	15	0	11	23	mashmase
458	15	0	11	23	mashmase
459	15	0	11	23	mashmase
460	15	0	11	23	mashmase
461	1	1	11	24	mashmene
462	1	1	11	24	mashmene
463	1	1	11	24	mashmene
464	1	1	11	24	mashmene
465	1	1	11	24	mashmene
466	15	0	11	24	mashmene
467	15	0	11	24	mashmene
468	15	0	11	24	mashmene
469	15	0	11	24	mashmene
470	15	0	11	24	mashmene
471	15	0	11	24	mashmene
472	15	0	11	24	mashmene
473	15	0	11	24	mashmene
474	15	0	11	24	mashmene
475	15	0	11	24	mashmene
476	15	0	11	24	mashmene
477	15	0	11	24	mashmene
478	15	0	11	24	mashmene
479	15	0	11	24	mashmene
480	15	0	11	24	mashmene
481	8	1	12	25	menhmene
482	8	1	12	25	menhmene
483	8	1	12	25	menhmene
484	8	1	12	25	menhmene
485	8	1	12	25	menhmene
486	15	0	12	25	menhmene
487	15	0	12	25	menhmene
488	15	0	12	25	menhmene
489	15	0	12	25	menhmene
490	15	0	12	25	menhmene
491	15	0	12	25	menhmene
492	15	0	12	25	menhmene
493	15	0	12	25	menhmene
494	15	0	12	25	menhmene
495	15	0	12	25	menhmene
496	15	0	12	25	menhmene
497	15	0	12	25	menhmene
498	15	0	12	25	menhmene
499	15	0	12	25	menhmene
500	15	0	12	25	menhmene
501	1	1	12	26	mashmase
502	1	1	12	26	mashmase
503	1	1	12	26	mashmase
504	2	1	12	26	mashmase
505	2	1	12	26	mashmase
506	2	1	12	26	mashmase
507	15	0	12	26	mashmase
508	15	0	12	26	mashmase
509	15	0	12	26	mashmase
510	15	0	12	26	mashmase
511	15	0	12	26	mashmase
512	15	0	12	26	mashmase
513	15	0	12	26	mashmase
514	15	0	12	26	mashmase
515	15	0	12	26	mashmase
516	15	0	12	26	mashmase
517	15	0	12	26	mashmase
518	15	0	12	26	mashmase
519	15	0	12	26	mashmase
520	15	0	12	26	mashmase
521	8	1	12	27	mashmene
522	8	1	12	27	mashmene
523	8	1	12	27	mashmene
524	9	1	12	27	mashmene
525	9	1	12	27	mashmene
526	9	1	12	27	mashmene
527	10	1	12	27	mashmene
528	10	1	12	27	mashmene
529	10	1	12	27	mashmene
530	10	1	12	27	mashmene
531	15	0	12	27	mashmene
532	15	0	12	27	mashmene
533	15	0	12	27	mashmene
534	15	0	12	27	mashmene
535	15	0	12	27	mashmene
536	15	0	12	27	mashmene
537	15	0	12	27	mashmene
538	15	0	12	27	mashmene
539	15	0	12	27	mashmene
540	15	0	12	27	mashmene
541	1	1	13	28	menhmene
542	1	1	13	28	menhmene
543	1	1	13	28	menhmene
544	1	1	13	28	menhmene
545	2	1	13	28	menhmene
546	2	1	13	28	menhmene
547	2	1	13	28	menhmene
548	2	1	13	28	menhmene
549	2	1	13	28	menhmene
550	2	1	13	28	menhmene
551	15	0	13	28	menhmene
552	15	0	13	28	menhmene
553	15	0	13	28	menhmene
554	15	0	13	28	menhmene
555	15	0	13	28	menhmene
556	15	0	13	28	menhmene
557	15	0	13	28	menhmene
558	15	0	13	28	menhmene
559	15	0	13	28	menhmene
560	15	0	13	28	menhmene
561	1	1	13	29	mashmase
562	1	1	13	29	mashmase
563	2	1	13	29	mashmase
564	2	1	13	29	mashmase
565	15	0	13	29	mashmase
566	15	0	13	29	mashmase
567	15	0	13	29	mashmase
568	15	0	13	29	mashmase
569	15	0	13	29	mashmase
570	15	0	13	29	mashmase
571	15	0	13	29	mashmase
572	15	0	13	29	mashmase
573	15	0	13	29	mashmase
574	15	0	13	29	mashmase
575	15	0	13	29	mashmase
576	15	0	13	29	mashmase
577	15	0	13	29	mashmase
578	15	0	13	29	mashmase
579	15	0	13	29	mashmase
580	15	0	13	29	mashmase
581	3	1	13	30	mashmene
582	6	1	13	30	mashmene
583	8	1	13	30	mashmene
584	8	1	13	30	mashmene
585	8	1	13	30	mashmene
586	8	1	13	30	mashmene
587	8	1	13	30	mashmene
588	8	1	13	30	mashmene
589	8	1	13	30	mashmene
590	8	1	13	30	mashmene
591	15	0	13	30	mashmene
592	15	0	13	30	mashmene
593	15	0	13	30	mashmene
594	15	0	13	30	mashmene
595	15	0	13	30	mashmene
596	15	0	13	30	mashmene
597	15	0	13	30	mashmene
598	15	0	13	30	mashmene
599	15	0	13	30	mashmene
600	15	0	13	30	mashmene
601	15	0	14	31	menhmene
602	15	0	14	31	menhmene
603	15	0	14	31	menhmene
604	15	0	14	31	menhmene
605	15	0	14	31	menhmene
606	15	0	14	31	menhmene
607	15	0	14	31	menhmene
608	15	0	14	31	menhmene
609	15	0	14	31	menhmene
610	15	0	14	31	menhmene
611	15	0	14	31	menhmene
612	15	0	14	31	menhmene
613	15	0	14	31	menhmene
614	15	0	14	31	menhmene
615	15	0	14	31	menhmene
616	15	0	14	31	menhmene
617	15	0	14	31	menhmene
618	15	0	14	31	menhmene
619	15	0	14	31	menhmene
620	15	0	14	31	menhmene
621	1	1	14	32	mashmase
622	1	1	14	32	mashmase
623	4	1	14	32	mashmase
624	15	0	14	32	mashmase
625	15	0	14	32	mashmase
626	15	0	14	32	mashmase
627	15	0	14	32	mashmase
628	15	0	14	32	mashmase
629	15	0	14	32	mashmase
630	15	0	14	32	mashmase
631	15	0	14	32	mashmase
632	15	0	14	32	mashmase
633	15	0	14	32	mashmase
634	15	0	14	32	mashmase
635	15	0	14	32	mashmase
636	15	0	14	32	mashmase
637	15	0	14	32	mashmase
638	15	0	14	32	mashmase
639	15	0	14	32	mashmase
640	15	0	14	32	mashmase
641	7	1	14	33	mashmene
642	8	1	14	33	mashmene
643	8	1	14	33	mashmene
644	8	1	14	33	mashmene
645	9	1	14	33	mashmene
646	9	1	14	33	mashmene
647	9	1	14	33	mashmene
648	10	1	14	33	mashmene
649	10	1	14	33	mashmene
650	15	0	14	33	mashmene
651	15	0	14	33	mashmene
652	15	0	14	33	mashmene
653	15	0	14	33	mashmene
654	15	0	14	33	mashmene
655	15	0	14	33	mashmene
656	15	0	14	33	mashmene
657	15	0	14	33	mashmene
658	15	0	14	33	mashmene
659	15	0	14	33	mashmene
660	15	0	14	33	mashmene
661	2	1	15	34	menhmene
662	2	1	15	34	menhmene
663	2	1	15	34	menhmene
664	2	1	15	34	menhmene
665	8	1	15	34	menhmene
666	8	1	15	34	menhmene
667	15	0	15	34	menhmene
668	15	0	15	34	menhmene
669	15	0	15	34	menhmene
670	15	0	15	34	menhmene
671	15	0	15	34	menhmene
672	15	0	15	34	menhmene
673	15	0	15	34	menhmene
674	15	0	15	34	menhmene
675	15	0	15	34	menhmene
676	15	0	15	34	menhmene
677	15	0	15	34	menhmene
678	15	0	15	34	menhmene
679	15	0	15	34	menhmene
680	15	0	15	34	menhmene
681	1	1	15	35	mashmase
682	1	1	15	35	mashmase
683	1	1	15	35	mashmase
684	1	1	15	35	mashmase
685	1	1	15	35	mashmase
686	1	1	15	35	mashmase
687	1	1	15	35	mashmase
688	1	1	15	35	mashmase
689	2	1	15	35	mashmase
690	2	1	15	35	mashmase
691	2	1	15	35	mashmase
692	15	0	15	35	mashmase
693	15	0	15	35	mashmase
694	15	0	15	35	mashmase
695	15	0	15	35	mashmase
696	15	0	15	35	mashmase
697	15	0	15	35	mashmase
698	15	0	15	35	mashmase
699	15	0	15	35	mashmase
700	15	0	15	35	mashmase
701	8	1	15	36	mashmene
702	8	1	15	36	mashmene
703	8	1	15	36	mashmene
704	8	1	15	36	mashmene
705	8	1	15	36	mashmene
706	8	1	15	36	mashmene
707	8	1	15	36	mashmene
708	8	1	15	36	mashmene
709	9	1	15	36	mashmene
710	10	1	15	36	mashmene
711	10	1	15	36	mashmene
712	10	1	15	36	mashmene
713	15	0	15	36	mashmene
714	15	0	15	36	mashmene
715	15	0	15	36	mashmene
716	15	0	15	36	mashmene
717	15	0	15	36	mashmene
718	15	0	15	36	mashmene
719	15	0	15	36	mashmene
720	15	0	15	36	mashmene
721	1	1	16	37	menhmene
722	1	1	16	37	menhmene
723	1	1	16	37	menhmene
724	1	1	16	37	menhmene
725	1	1	16	37	menhmene
726	1	1	16	37	menhmene
727	1	1	16	37	menhmene
728	1	1	16	37	menhmene
729	1	1	16	37	menhmene
730	2	1	16	37	menhmene
731	5	1	16	37	menhmene
732	15	0	16	37	menhmene
733	15	0	16	37	menhmene
734	15	0	16	37	menhmene
735	15	0	16	37	menhmene
736	15	0	16	37	menhmene
737	15	0	16	37	menhmene
738	15	0	16	37	menhmene
739	15	0	16	37	menhmene
740	15	0	16	37	menhmene
741	1	1	16	38	mashmase
742	8	1	16	38	mashmase
743	15	0	16	38	mashmase
744	15	0	16	38	mashmase
745	15	0	16	38	mashmase
746	15	0	16	38	mashmase
747	15	0	16	38	mashmase
748	15	0	16	38	mashmase
749	15	0	16	38	mashmase
750	15	0	16	38	mashmase
751	15	0	16	38	mashmase
752	15	0	16	38	mashmase
753	15	0	16	38	mashmase
754	15	0	16	38	mashmase
755	15	0	16	38	mashmase
756	15	0	16	38	mashmase
757	15	0	16	38	mashmase
758	15	0	16	38	mashmase
759	15	0	16	38	mashmase
760	15	0	16	38	mashmase
761	1	1	16	39	mashmene
762	1	1	16	39	mashmene
763	1	1	16	39	mashmene
764	1	1	16	39	mashmene
765	2	1	16	39	mashmene
766	2	1	16	39	mashmene
767	2	1	16	39	mashmene
768	2	1	16	39	mashmene
769	2	1	16	39	mashmene
770	4	1	16	39	mashmene
771	15	0	16	39	mashmene
772	15	0	16	39	mashmene
773	15	0	16	39	mashmene
774	15	0	16	39	mashmene
775	15	0	16	39	mashmene
776	15	0	16	39	mashmene
777	15	0	16	39	mashmene
778	15	0	16	39	mashmene
779	15	0	16	39	mashmene
780	15	0	16	39	mashmene
781	7	1	2	40	menhmene
782	7	1	2	40	menhmene
783	7	1	2	40	menhmene
784	7	1	2	40	menhmene
785	7	1	2	40	menhmene
786	10	1	2	40	menhmene
787	10	1	2	40	menhmene
788	15	0	2	40	menhmene
789	15	0	2	40	menhmene
790	15	0	2	40	menhmene
791	15	0	2	40	menhmene
792	15	0	2	40	menhmene
793	15	0	2	40	menhmene
794	15	0	2	40	menhmene
795	15	0	2	40	menhmene
796	15	0	2	40	menhmene
797	15	0	2	40	menhmene
798	15	0	2	40	menhmene
799	15	0	2	40	menhmene
800	15	0	2	40	menhmene
801	10	1	2	41	mashmase
802	11	1	2	41	mashmase
803	15	0	2	41	mashmase
804	15	0	2	41	mashmase
805	15	0	2	41	mashmase
806	15	0	2	41	mashmase
807	15	0	2	41	mashmase
808	15	0	2	41	mashmase
809	15	0	2	41	mashmase
810	15	0	2	41	mashmase
811	15	0	2	41	mashmase
812	15	0	2	41	mashmase
813	15	0	2	41	mashmase
814	15	0	2	41	mashmase
815	15	0	2	41	mashmase
816	15	0	2	41	mashmase
817	15	0	2	41	mashmase
818	15	0	2	41	mashmase
819	15	0	2	41	mashmase
820	15	0	2	41	mashmase
821	8	1	2	42	mashmene
822	8	1	2	42	mashmene
823	15	0	2	42	mashmene
824	15	0	2	42	mashmene
825	15	0	2	42	mashmene
826	15	0	2	42	mashmene
827	15	0	2	42	mashmene
828	15	0	2	42	mashmene
829	15	0	2	42	mashmene
830	15	0	2	42	mashmene
831	15	0	2	42	mashmene
832	15	0	2	42	mashmene
833	15	0	2	42	mashmene
834	15	0	2	42	mashmene
835	15	0	2	42	mashmene
836	15	0	2	42	mashmene
837	15	0	2	42	mashmene
838	15	0	2	42	mashmene
839	15	0	2	42	mashmene
840	15	0	2	42	mashmene
841	2	1	1	43	menhmene
842	2	1	1	43	menhmene
843	2	1	1	43	menhmene
844	8	1	1	43	menhmene
845	10	1	1	43	menhmene
846	15	0	1	43	menhmene
847	15	0	1	43	menhmene
848	15	0	1	43	menhmene
849	15	0	1	43	menhmene
850	15	0	1	43	menhmene
851	15	0	1	43	menhmene
852	15	0	1	43	menhmene
853	15	0	1	43	menhmene
854	15	0	1	43	menhmene
855	15	0	1	43	menhmene
856	15	0	1	43	menhmene
857	15	0	1	43	menhmene
858	15	0	1	43	menhmene
859	15	0	1	43	menhmene
860	15	0	1	43	menhmene
861	1	1	1	44	mashmase
862	1	1	1	44	mashmase
863	1	1	1	44	mashmase
864	15	0	1	44	mashmase
865	5	1	1	44	mashmase
866	15	0	1	44	mashmase
867	15	0	1	44	mashmase
868	15	0	1	44	mashmase
869	15	0	1	44	mashmase
870	15	0	1	44	mashmase
871	15	0	1	44	mashmase
872	15	0	1	44	mashmase
873	15	0	1	44	mashmase
874	15	0	1	44	mashmase
875	15	0	1	44	mashmase
876	15	0	1	44	mashmase
877	15	0	1	44	mashmase
878	15	0	1	44	mashmase
879	15	0	1	44	mashmase
880	15	0	1	44	mashmase
881	2	1	1	45	mashmene
882	2	1	1	45	mashmene
883	3	1	1	45	mashmene
884	5	1	1	45	mashmene
885	6	1	1	45	mashmene
886	8	1	1	45	mashmene
887	8	1	1	45	mashmene
888	8	1	1	45	mashmene
889	9	1	1	45	mashmene
890	15	0	1	45	mashmene
891	15	0	1	45	mashmene
892	15	0	1	45	mashmene
893	15	0	1	45	mashmene
894	15	0	1	45	mashmene
895	15	0	1	45	mashmene
896	15	0	1	45	mashmene
897	15	0	1	45	mashmene
898	15	0	1	45	mashmene
899	15	0	1	45	mashmene
900	15	0	1	45	mashmene
901	1	1	8	46	menhmene
902	2	1	8	46	menhmene
903	2	1	8	46	menhmene
904	8	1	8	46	menhmene
905	8	1	8	46	menhmene
906	8	1	8	46	menhmene
907	8	1	8	46	menhmene
908	8	1	8	46	menhmene
909	10	1	8	46	menhmene
910	10	1	8	46	menhmene
911	15	0	8	46	menhmene
912	15	0	8	46	menhmene
913	15	0	8	46	menhmene
914	15	0	8	46	menhmene
915	15	0	8	46	menhmene
916	15	0	8	46	menhmene
917	15	0	8	46	menhmene
918	15	0	8	46	menhmene
919	15	0	8	46	menhmene
920	15	0	8	46	menhmene
921	1	1	8	47	mashmase
922	9	1	8	47	mashmase
923	9	1	8	47	mashmase
924	15	0	8	47	mashmase
925	15	0	8	47	mashmase
926	15	0	8	47	mashmase
927	15	0	8	47	mashmase
928	15	0	8	47	mashmase
929	15	0	8	47	mashmase
930	15	0	8	47	mashmase
931	15	0	8	47	mashmase
932	15	0	8	47	mashmase
933	15	0	8	47	mashmase
934	15	0	8	47	mashmase
935	15	0	8	47	mashmase
936	15	0	8	47	mashmase
937	15	0	8	47	mashmase
938	15	0	8	47	mashmase
939	15	0	8	47	mashmase
940	15	0	8	47	mashmase
941	8	1	8	48	mashmene
942	8	1	8	48	mashmene
943	8	1	8	48	mashmene
944	10	1	8	48	mashmene
945	10	1	8	48	mashmene
946	10	1	8	48	mashmene
947	15	0	8	48	mashmene
948	15	0	8	48	mashmene
949	15	0	8	48	mashmene
950	15	0	8	48	mashmene
951	15	0	8	48	mashmene
952	15	0	8	48	mashmene
953	15	0	8	48	mashmene
954	15	0	8	48	mashmene
955	15	0	8	48	mashmene
956	15	0	8	48	mashmene
957	15	0	8	48	mashmene
958	15	0	8	48	mashmene
959	15	0	8	48	mashmene
960	15	0	8	48	mashmene
961	3	1	3	49	menhmene
962	8	1	3	49	menhmene
963	8	1	3	49	menhmene
964	8	1	3	49	menhmene
965	9	1	3	49	menhmene
966	9	1	3	49	menhmene
967	10	1	3	49	menhmene
968	15	0	3	49	menhmene
969	15	0	3	49	menhmene
970	15	0	3	49	menhmene
971	15	0	3	49	menhmene
972	15	0	3	49	menhmene
973	15	0	3	49	menhmene
974	15	0	3	49	menhmene
975	15	0	3	49	menhmene
976	15	0	3	49	menhmene
977	15	0	3	49	menhmene
978	15	0	3	49	menhmene
979	15	0	3	49	menhmene
980	15	0	3	49	menhmene
981	8	1	3	50	mashmase
982	10	1	3	50	mashmase
983	15	0	3	50	mashmase
984	15	0	3	50	mashmase
985	15	0	3	50	mashmase
986	15	0	3	50	mashmase
987	15	0	3	50	mashmase
988	15	0	3	50	mashmase
989	15	0	3	50	mashmase
990	15	0	3	50	mashmase
991	15	0	3	50	mashmase
992	15	0	3	50	mashmase
993	15	0	3	50	mashmase
994	15	0	3	50	mashmase
995	15	0	3	50	mashmase
996	15	0	3	50	mashmase
997	15	0	3	50	mashmase
998	15	0	3	50	mashmase
999	15	0	3	50	mashmase
1000	15	0	3	50	mashmase
1001	8	1	3	51	mashmene
1002	8	1	3	51	mashmene
1003	8	1	3	51	mashmene
1004	9	1	3	51	mashmene
1005	9	1	3	51	mashmene
1006	9	1	3	51	mashmene
1007	15	0	3	51	mashmene
1008	15	0	3	51	mashmene
1009	15	0	3	51	mashmene
1010	15	0	3	51	mashmene
1011	15	0	3	51	mashmene
1012	15	0	3	51	mashmene
1013	15	0	3	51	mashmene
1014	15	0	3	51	mashmene
1015	15	0	3	51	mashmene
1016	15	0	3	51	mashmene
1017	15	0	3	51	mashmene
1018	15	0	3	51	mashmene
1019	15	0	3	51	mashmene
1020	15	0	3	51	mashmene
1021	8	1	4	52	menhmene
1022	8	1	4	52	menhmene
1023	8	1	4	52	menhmene
1024	9	1	4	52	menhmene
1025	9	1	4	52	menhmene
1026	9	1	4	52	menhmene
1027	9	1	4	52	menhmene
1028	10	1	4	52	menhmene
1029	12	1	4	52	menhmene
1030	15	0	4	52	menhmene
1031	15	0	4	52	menhmene
1032	15	0	4	52	menhmene
1033	15	0	4	52	menhmene
1034	15	0	4	52	menhmene
1035	15	0	4	52	menhmene
1036	15	0	4	52	menhmene
1037	15	0	4	52	menhmene
1038	15	0	4	52	menhmene
1039	15	0	4	52	menhmene
1040	15	0	4	52	menhmene
1041	1	1	4	53	mashmase
1042	1	1	4	53	mashmase
1043	1	1	4	53	mashmase
1044	1	1	4	53	mashmase
1045	1	1	4	53	mashmase
1046	1	1	4	53	mashmase
1047	1	1	4	53	mashmase
1048	1	1	4	53	mashmase
1049	1	1	4	53	mashmase
1050	2	1	4	53	mashmase
1051	2	1	4	53	mashmase
1052	2	1	4	53	mashmase
1053	4	1	4	53	mashmase
1054	15	0	4	53	mashmase
1055	15	0	4	53	mashmase
1056	15	0	4	53	mashmase
1057	15	0	4	53	mashmase
1058	15	0	4	53	mashmase
1059	15	0	4	53	mashmase
1060	15	0	4	53	mashmase
1061	8	1	4	54	mashmene
1062	8	1	4	54	mashmene
1063	8	1	4	54	mashmene
1064	8	1	4	54	mashmene
1065	8	1	4	54	mashmene
1066	8	1	4	54	mashmene
1067	9	1	4	54	mashmene
1068	11	1	4	54	mashmene
1069	15	0	4	54	mashmene
1070	15	0	4	54	mashmene
1071	15	0	4	54	mashmene
1072	15	0	4	54	mashmene
1073	15	0	4	54	mashmene
1074	15	0	4	54	mashmene
1075	15	0	4	54	mashmene
1076	15	0	4	54	mashmene
1077	15	0	4	54	mashmene
1078	15	0	4	54	mashmene
1079	15	0	4	54	mashmene
1080	15	0	4	54	mashmene
1081	3	1	5	55	menhmene
1082	8	1	5	55	menhmene
1083	15	0	5	55	menhmene
1084	15	0	5	55	menhmene
1085	15	0	5	55	menhmene
1086	15	0	5	55	menhmene
1087	15	0	5	55	menhmene
1088	15	0	5	55	menhmene
1089	15	0	5	55	menhmene
1090	15	0	5	55	menhmene
1091	15	0	5	55	menhmene
1092	15	0	5	55	menhmene
1093	15	0	5	55	menhmene
1094	15	0	5	55	menhmene
1095	15	0	5	55	menhmene
1096	15	0	5	55	menhmene
1097	15	0	5	55	menhmene
1098	15	0	5	55	menhmene
1099	15	0	5	55	menhmene
1100	15	0	5	55	menhmene
1101	1	1	5	56	mashmase
1102	1	1	5	56	mashmase
1103	2	1	5	56	mashmase
1104	2	1	5	56	mashmase
1105	3	1	5	56	mashmase
1106	7	1	5	56	mashmase
1107	15	0	5	56	mashmase
1108	15	0	5	56	mashmase
1109	15	0	5	56	mashmase
1110	15	0	5	56	mashmase
1111	15	0	5	56	mashmase
1112	15	0	5	56	mashmase
1113	15	0	5	56	mashmase
1114	15	0	5	56	mashmase
1115	15	0	5	56	mashmase
1116	15	0	5	56	mashmase
1117	15	0	5	56	mashmase
1118	15	0	5	56	mashmase
1119	15	0	5	56	mashmase
1120	15	0	5	56	mashmase
1121	7	1	5	57	mashmene
1122	8	1	5	57	mashmene
1123	8	1	5	57	mashmene
1124	8	1	5	57	mashmene
1125	8	1	5	57	mashmene
1126	8	1	5	57	mashmene
1127	8	1	5	57	mashmene
1128	8	1	5	57	mashmene
1129	15	0	5	57	mashmene
1130	15	0	5	57	mashmene
1131	15	0	5	57	mashmene
1132	15	0	5	57	mashmene
1133	15	0	5	57	mashmene
1134	15	0	5	57	mashmene
1135	15	0	5	57	mashmene
1136	15	0	5	57	mashmene
1137	15	0	5	57	mashmene
1138	15	0	5	57	mashmene
1139	15	0	5	57	mashmene
1140	15	0	5	57	mashmene
1141	2	1	30	58	menhmene
1142	3	1	30	58	menhmene
1143	7	1	30	58	menhmene
1144	8	1	30	58	menhmene
1145	8	1	30	58	menhmene
1146	8	1	30	58	menhmene
1147	8	1	30	58	menhmene
1148	8	1	30	58	menhmene
1149	15	0	30	58	menhmene
1150	15	0	30	58	menhmene
1151	15	0	30	58	menhmene
1152	15	0	30	58	menhmene
1153	15	0	30	58	menhmene
1154	15	0	30	58	menhmene
1155	15	0	30	58	menhmene
1156	15	0	30	58	menhmene
1157	15	0	30	58	menhmene
1158	15	0	30	58	menhmene
1159	15	0	30	58	menhmene
1160	15	0	30	58	menhmene
1161	3	1	30	59	mashmase
1162	10	1	30	59	mashmase
1163	15	0	30	59	mashmase
1164	15	0	30	59	mashmase
1165	15	0	30	59	mashmase
1166	15	0	30	59	mashmase
1167	15	0	30	59	mashmase
1168	15	0	30	59	mashmase
1169	15	0	30	59	mashmase
1170	15	0	30	59	mashmase
1171	15	0	30	59	mashmase
1172	15	0	30	59	mashmase
1173	15	0	30	59	mashmase
1174	15	0	30	59	mashmase
1175	15	0	30	59	mashmase
1176	15	0	30	59	mashmase
1177	15	0	30	59	mashmase
1178	15	0	30	59	mashmase
1179	15	0	30	59	mashmase
1180	15	0	30	59	mashmase
1181	8	1	30	60	mashmene
1182	8	1	30	60	mashmene
1183	9	1	30	60	mashmene
1184	9	1	30	60	mashmene
1185	10	1	30	60	mashmene
1186	10	1	30	60	mashmene
1187	10	1	30	60	mashmene
1188	10	1	30	60	mashmene
1189	15	0	30	60	mashmene
1190	15	0	30	60	mashmene
1191	15	0	30	60	mashmene
1192	15	0	30	60	mashmene
1193	15	0	30	60	mashmene
1194	15	0	30	60	mashmene
1195	15	0	30	60	mashmene
1196	15	0	30	60	mashmene
1197	15	0	30	60	mashmene
1198	15	0	30	60	mashmene
1199	15	0	30	60	mashmene
1200	15	0	30	60	mashmene
1201	1	1	28	61	menhmene
1202	1	1	28	61	menhmene
1203	2	1	28	61	menhmene
1204	2	1	28	61	menhmene
1205	2	1	28	61	menhmene
1206	2	1	28	61	menhmene
1207	2	1	28	61	menhmene
1208	7	1	28	61	menhmene
1209	8	1	28	61	menhmene
1210	15	0	28	61	menhmene
1211	15	0	28	61	menhmene
1212	15	0	28	61	menhmene
1213	15	0	28	61	menhmene
1214	15	0	28	61	menhmene
1215	15	0	28	61	menhmene
1216	15	0	28	61	menhmene
1217	15	0	28	61	menhmene
1218	15	0	28	61	menhmene
1219	15	0	28	61	menhmene
1220	15	0	28	61	menhmene
1221	1	1	28	62	mashmase
1222	1	1	28	62	mashmase
1223	1	1	28	62	mashmase
1224	2	1	28	62	mashmase
1225	3	1	28	62	mashmase
1226	8	1	28	62	mashmase
1227	8	1	28	62	mashmase
1228	8	1	28	62	mashmase
1229	8	1	28	62	mashmase
1230	9	1	28	62	mashmase
1231	9	1	28	62	mashmase
1232	15	0	28	62	mashmase
1233	15	0	28	62	mashmase
1234	15	0	28	62	mashmase
1235	15	0	28	62	mashmase
1236	15	0	28	62	mashmase
1237	15	0	28	62	mashmase
1238	15	0	28	62	mashmase
1239	15	0	28	62	mashmase
1240	15	0	28	62	mashmase
1241	8	1	28	63	mashmene
1242	8	1	28	63	mashmene
1243	8	1	28	63	mashmene
1244	9	1	28	63	mashmene
1245	9	1	28	63	mashmene
1246	9	1	28	63	mashmene
1247	11	1	28	63	mashmene
1248	15	0	28	63	mashmene
1249	15	0	28	63	mashmene
1250	15	0	28	63	mashmene
1251	15	0	28	63	mashmene
1252	15	0	28	63	mashmene
1253	15	0	28	63	mashmene
1254	15	0	28	63	mashmene
1255	15	0	28	63	mashmene
1256	15	0	28	63	mashmene
1257	15	0	28	63	mashmene
1258	15	0	28	63	mashmene
1259	15	0	28	63	mashmene
1260	15	0	28	63	mashmene
1261	1	1	29	64	menhmene
1262	1	1	29	64	menhmene
1263	2	1	29	64	menhmene
1264	2	1	29	64	menhmene
1265	8	1	29	64	menhmene
1266	15	0	29	64	menhmene
1267	15	0	29	64	menhmene
1268	15	0	29	64	menhmene
1269	15	0	29	64	menhmene
1270	15	0	29	64	menhmene
1271	15	0	29	64	menhmene
1272	15	0	29	64	menhmene
1273	15	0	29	64	menhmene
1274	15	0	29	64	menhmene
1275	15	0	29	64	menhmene
1276	15	0	29	64	menhmene
1277	15	0	29	64	menhmene
1278	15	0	29	64	menhmene
1279	15	0	29	64	menhmene
1280	15	0	29	64	menhmene
1281	1	1	29	65	mashmase
1282	1	1	29	65	mashmase
1283	1	1	29	65	mashmase
1284	1	1	29	65	mashmase
1285	2	1	29	65	mashmase
1286	2	1	29	65	mashmase
1287	3	1	29	65	mashmase
1288	15	0	29	65	mashmase
1289	15	0	29	65	mashmase
1290	15	0	29	65	mashmase
1291	15	0	29	65	mashmase
1292	15	0	29	65	mashmase
1293	15	0	29	65	mashmase
1294	15	0	29	65	mashmase
1295	15	0	29	65	mashmase
1296	15	0	29	65	mashmase
1297	15	0	29	65	mashmase
1298	15	0	29	65	mashmase
1299	15	0	29	65	mashmase
1300	15	0	29	65	mashmase
1301	8	1	29	66	mashmene
1302	8	1	29	66	mashmene
1303	9	1	29	66	mashmene
1304	9	1	29	66	mashmene
1305	10	1	29	66	mashmene
1306	11	1	29	66	mashmene
1307	15	0	29	66	mashmene
1308	15	0	29	66	mashmene
1309	15	0	29	66	mashmene
1310	15	0	29	66	mashmene
1311	15	0	29	66	mashmene
1312	15	0	29	66	mashmene
1313	15	0	29	66	mashmene
1314	15	0	29	66	mashmene
1315	15	0	29	66	mashmene
1316	15	0	29	66	mashmene
1317	15	0	29	66	mashmene
1318	15	0	29	66	mashmene
1319	15	0	29	66	mashmene
1320	15	0	29	66	mashmene
1321	1	1	27	67	menhmene
1322	1	1	27	67	menhmene
1323	1	1	27	67	menhmene
1324	1	1	27	67	menhmene
1325	1	1	27	67	menhmene
1326	1	1	27	67	menhmene
1327	1	1	27	67	menhmene
1328	2	1	27	67	menhmene
1329	2	1	27	67	menhmene
1330	2	1	27	67	menhmene
1331	2	1	27	67	menhmene
1332	2	1	27	67	menhmene
1333	15	0	27	67	menhmene
1334	15	0	27	67	menhmene
1335	15	0	27	67	menhmene
1336	15	0	27	67	menhmene
1337	15	0	27	67	menhmene
1338	15	0	27	67	menhmene
1339	15	0	27	67	menhmene
1340	15	0	27	67	menhmene
1341	1	1	27	68	mashmase
1342	1	1	27	68	mashmase
1343	1	1	27	68	mashmase
1344	1	1	27	68	mashmase
1345	2	1	27	68	mashmase
1346	3	1	27	68	mashmase
1347	15	0	27	68	mashmase
1348	15	0	27	68	mashmase
1349	15	0	27	68	mashmase
1350	15	0	27	68	mashmase
1351	15	0	27	68	mashmase
1352	15	0	27	68	mashmase
1353	15	0	27	68	mashmase
1354	15	0	27	68	mashmase
1355	15	0	27	68	mashmase
1356	15	0	27	68	mashmase
1357	15	0	27	68	mashmase
1358	15	0	27	68	mashmase
1359	15	0	27	68	mashmase
1360	15	0	27	68	mashmase
1361	1	1	27	69	mashmene
1362	1	1	27	69	mashmene
1363	1	1	27	69	mashmene
1364	1	1	27	69	mashmene
1365	1	1	27	69	mashmene
1366	1	1	27	69	mashmene
1367	1	1	27	69	mashmene
1368	2	1	27	69	mashmene
1369	2	1	27	69	mashmene
1370	3	1	27	69	mashmene
1371	3	1	27	69	mashmene
1372	7	1	27	69	mashmene
1373	15	0	27	69	mashmene
1374	15	0	27	69	mashmene
1375	15	0	27	69	mashmene
1376	15	0	27	69	mashmene
1377	15	0	27	69	mashmene
1378	15	0	27	69	mashmene
1379	15	0	27	69	mashmene
1380	15	0	27	69	mashmene
1381	8	1	26	70	menhmene
1382	8	1	26	70	menhmene
1383	8	1	26	70	menhmene
1384	8	1	26	70	menhmene
1385	8	1	26	70	menhmene
1386	9	1	26	70	menhmene
1387	15	0	26	70	menhmene
1388	15	0	26	70	menhmene
1389	15	0	26	70	menhmene
1390	15	0	26	70	menhmene
1391	15	0	26	70	menhmene
1392	15	0	26	70	menhmene
1393	15	0	26	70	menhmene
1394	15	0	26	70	menhmene
1395	15	0	26	70	menhmene
1396	15	0	26	70	menhmene
1397	15	0	26	70	menhmene
1398	15	0	26	70	menhmene
1399	15	0	26	70	menhmene
1400	15	0	26	70	menhmene
1401	1	1	26	71	mashmase
1402	8	1	26	71	mashmase
1403	15	0	26	71	mashmase
1404	15	0	26	71	mashmase
1405	15	0	26	71	mashmase
1406	15	0	26	71	mashmase
1407	15	0	26	71	mashmase
1408	15	0	26	71	mashmase
1409	15	0	26	71	mashmase
1410	15	0	26	71	mashmase
1411	15	0	26	71	mashmase
1412	15	0	26	71	mashmase
1413	15	0	26	71	mashmase
1414	15	0	26	71	mashmase
1415	15	0	26	71	mashmase
1416	15	0	26	71	mashmase
1417	15	0	26	71	mashmase
1418	15	0	26	71	mashmase
1419	15	0	26	71	mashmase
1420	15	0	26	71	mashmase
1421	1	1	26	72	mashmene
1422	2	1	26	72	mashmene
1423	4	1	26	72	mashmene
1424	8	1	26	72	mashmene
1425	9	1	26	72	mashmene
1426	15	0	26	72	mashmene
1427	15	0	26	72	mashmene
1428	15	0	26	72	mashmene
1429	15	0	26	72	mashmene
1430	15	0	26	72	mashmene
1431	15	0	26	72	mashmene
1432	15	0	26	72	mashmene
1433	15	0	26	72	mashmene
1434	15	0	26	72	mashmene
1435	15	0	26	72	mashmene
1436	15	0	26	72	mashmene
1437	15	0	26	72	mashmene
1438	15	0	26	72	mashmene
1439	15	0	26	72	mashmene
1440	15	0	26	72	mashmene
1441	3	1	25	73	menhmene
1442	3	1	25	73	menhmene
1443	15	0	25	73	menhmene
1444	15	0	25	73	menhmene
1445	15	0	25	73	menhmene
1446	15	0	25	73	menhmene
1447	15	0	25	73	menhmene
1448	15	0	25	73	menhmene
1449	15	0	25	73	menhmene
1450	15	0	25	73	menhmene
1451	15	0	25	73	menhmene
1452	15	0	25	73	menhmene
1453	15	0	25	73	menhmene
1454	15	0	25	73	menhmene
1455	15	0	25	73	menhmene
1456	15	0	25	73	menhmene
1457	15	0	25	73	menhmene
1458	15	0	25	73	menhmene
1459	15	0	25	73	menhmene
1460	15	0	25	73	menhmene
1461	15	0	25	74	mashmase
1462	15	0	25	74	mashmase
1463	15	0	25	74	mashmase
1464	15	0	25	74	mashmase
1465	15	0	25	74	mashmase
1466	15	0	25	74	mashmase
1467	15	0	25	74	mashmase
1468	15	0	25	74	mashmase
1469	15	0	25	74	mashmase
1470	15	0	25	74	mashmase
1471	15	0	25	74	mashmase
1472	15	0	25	74	mashmase
1473	15	0	25	74	mashmase
1474	15	0	25	74	mashmase
1475	15	0	25	74	mashmase
1476	15	0	25	74	mashmase
1477	15	0	25	74	mashmase
1478	15	0	25	74	mashmase
1479	15	0	25	74	mashmase
1480	15	0	25	74	mashmase
1481	1	1	25	75	mashmene
1482	1	1	25	75	mashmene
1483	8	1	25	75	mashmene
1484	15	0	25	75	mashmene
1485	15	0	25	75	mashmene
1486	15	0	25	75	mashmene
1487	15	0	25	75	mashmene
1488	15	0	25	75	mashmene
1489	15	0	25	75	mashmene
1490	15	0	25	75	mashmene
1491	15	0	25	75	mashmene
1492	15	0	25	75	mashmene
1493	15	0	25	75	mashmene
1494	15	0	25	75	mashmene
1495	15	0	25	75	mashmene
1496	15	0	25	75	mashmene
1497	15	0	25	75	mashmene
1498	15	0	25	75	mashmene
1499	15	0	25	75	mashmene
1500	15	0	25	75	mashmene
1501	1	1	24	76	menhmene
1502	1	1	24	76	menhmene
1503	1	1	24	76	menhmene
1504	1	1	24	76	menhmene
1505	1	1	24	76	menhmene
1506	1	1	24	76	menhmene
1507	1	1	24	76	menhmene
1508	2	1	24	76	menhmene
1509	2	1	24	76	menhmene
1510	2	1	24	76	menhmene
1511	15	0	24	76	menhmene
1512	15	0	24	76	menhmene
1513	15	0	24	76	menhmene
1514	15	0	24	76	menhmene
1515	15	0	24	76	menhmene
1516	15	0	24	76	menhmene
1517	15	0	24	76	menhmene
1518	15	0	24	76	menhmene
1519	15	0	24	76	menhmene
1520	15	0	24	76	menhmene
1521	15	0	24	77	mashmase
1522	15	0	24	77	mashmase
1523	15	0	24	77	mashmase
1524	15	0	24	77	mashmase
1525	15	0	24	77	mashmase
1526	15	0	24	77	mashmase
1527	15	0	24	77	mashmase
1528	15	0	24	77	mashmase
1529	15	0	24	77	mashmase
1530	15	0	24	77	mashmase
1531	15	0	24	77	mashmase
1532	15	0	24	77	mashmase
1533	15	0	24	77	mashmase
1534	15	0	24	77	mashmase
1535	15	0	24	77	mashmase
1536	15	0	24	77	mashmase
1537	15	0	24	77	mashmase
1538	15	0	24	77	mashmase
1539	15	0	24	77	mashmase
1540	15	0	24	77	mashmase
1541	2	1	24	78	mashmene
1542	2	1	24	78	mashmene
1543	5	1	24	78	mashmene
1544	5	1	24	78	mashmene
1545	15	0	24	78	mashmene
1546	15	0	24	78	mashmene
1547	15	0	24	78	mashmene
1548	15	0	24	78	mashmene
1549	15	0	24	78	mashmene
1550	15	0	24	78	mashmene
1551	15	0	24	78	mashmene
1552	15	0	24	78	mashmene
1553	15	0	24	78	mashmene
1554	15	0	24	78	mashmene
1555	15	0	24	78	mashmene
1556	15	0	24	78	mashmene
1557	15	0	24	78	mashmene
1558	15	0	24	78	mashmene
1559	15	0	24	78	mashmene
1560	15	0	24	78	mashmene
1561	1	1	23	79	menhmene
1562	1	1	23	79	menhmene
1563	9	1	23	79	menhmene
1564	15	0	23	79	menhmene
1565	15	0	23	79	menhmene
1566	15	0	23	79	menhmene
1567	15	0	23	79	menhmene
1568	15	0	23	79	menhmene
1569	15	0	23	79	menhmene
1570	15	0	23	79	menhmene
1571	15	0	23	79	menhmene
1572	15	0	23	79	menhmene
1573	15	0	23	79	menhmene
1574	15	0	23	79	menhmene
1575	15	0	23	79	menhmene
1576	15	0	23	79	menhmene
1577	15	0	23	79	menhmene
1578	15	0	23	79	menhmene
1579	15	0	23	79	menhmene
1580	15	0	23	79	menhmene
1581	1	1	23	80	mashmase
1582	15	0	23	80	mashmase
1583	15	0	23	80	mashmase
1584	15	0	23	80	mashmase
1585	15	0	23	80	mashmase
1586	15	0	23	80	mashmase
1587	15	0	23	80	mashmase
1588	15	0	23	80	mashmase
1589	15	0	23	80	mashmase
1590	15	0	23	80	mashmase
1591	15	0	23	80	mashmase
1592	15	0	23	80	mashmase
1593	15	0	23	80	mashmase
1594	15	0	23	80	mashmase
1595	15	0	23	80	mashmase
1596	15	0	23	80	mashmase
1597	15	0	23	80	mashmase
1598	15	0	23	80	mashmase
1599	15	0	23	80	mashmase
1600	15	0	23	80	mashmase
1601	8	1	23	81	mashmene
1602	8	1	23	81	mashmene
1603	8	1	23	81	mashmene
1604	8	1	23	81	mashmene
1605	9	1	23	81	mashmene
1606	9	1	23	81	mashmene
1607	15	0	23	81	mashmene
1608	15	0	23	81	mashmene
1609	15	0	23	81	mashmene
1610	15	0	23	81	mashmene
1611	15	0	23	81	mashmene
1612	15	0	23	81	mashmene
1613	15	0	23	81	mashmene
1614	15	0	23	81	mashmene
1615	15	0	23	81	mashmene
1616	15	0	23	81	mashmene
1617	15	0	23	81	mashmene
1618	15	0	23	81	mashmene
1619	15	0	23	81	mashmene
1620	15	0	23	81	mashmene
1621	15	0	22	82	menhmene
1622	15	0	22	82	menhmene
1623	15	0	22	82	menhmene
1624	15	0	22	82	menhmene
1625	15	0	22	82	menhmene
1626	15	0	22	82	menhmene
1627	15	0	22	82	menhmene
1628	15	0	22	82	menhmene
1629	15	0	22	82	menhmene
1630	15	0	22	82	menhmene
1631	15	0	22	82	menhmene
1632	15	0	22	82	menhmene
1633	15	0	22	82	menhmene
1634	15	0	22	82	menhmene
1635	15	0	22	82	menhmene
1636	15	0	22	82	menhmene
1637	15	0	22	82	menhmene
1638	15	0	22	82	menhmene
1639	15	0	22	82	menhmene
1640	15	0	22	82	menhmene
1641	1	1	22	83	mashmase
1642	1	1	22	83	mashmase
1643	1	1	22	83	mashmase
1644	3	1	22	83	mashmase
1645	15	0	22	83	mashmase
1646	15	0	22	83	mashmase
1647	15	0	22	83	mashmase
1648	15	0	22	83	mashmase
1649	15	0	22	83	mashmase
1650	15	0	22	83	mashmase
1651	15	0	22	83	mashmase
1652	15	0	22	83	mashmase
1653	15	0	22	83	mashmase
1654	15	0	22	83	mashmase
1655	15	0	22	83	mashmase
1656	15	0	22	83	mashmase
1657	15	0	22	83	mashmase
1658	15	0	22	83	mashmase
1659	15	0	22	83	mashmase
1660	15	0	22	83	mashmase
1661	5	1	22	84	mashmene
1662	5	1	22	84	mashmene
1663	7	1	22	84	mashmene
1664	7	1	22	84	mashmene
1665	8	1	22	84	mashmene
1666	8	1	22	84	mashmene
1667	8	1	22	84	mashmene
1668	8	1	22	84	mashmene
1669	15	0	22	84	mashmene
1670	15	0	22	84	mashmene
1671	15	0	22	84	mashmene
1672	15	0	22	84	mashmene
1673	15	0	22	84	mashmene
1674	15	0	22	84	mashmene
1675	15	0	22	84	mashmene
1676	15	0	22	84	mashmene
1677	15	0	22	84	mashmene
1678	15	0	22	84	mashmene
1679	15	0	22	84	mashmene
1680	15	0	22	84	mashmene
1681	2	1	21	85	menhmene
1682	2	1	21	85	menhmene
1683	15	0	21	85	menhmene
1684	15	0	21	85	menhmene
1685	15	0	21	85	menhmene
1686	15	0	21	85	menhmene
1687	15	0	21	85	menhmene
1688	15	0	21	85	menhmene
1689	15	0	21	85	menhmene
1690	15	0	21	85	menhmene
1691	15	0	21	85	menhmene
1692	15	0	21	85	menhmene
1693	15	0	21	85	menhmene
1694	15	0	21	85	menhmene
1695	15	0	21	85	menhmene
1696	15	0	21	85	menhmene
1697	15	0	21	85	menhmene
1698	15	0	21	85	menhmene
1699	15	0	21	85	menhmene
1700	15	0	21	85	menhmene
1701	1	1	21	86	mashmase
1702	8	1	21	86	mashmase
1703	15	0	21	86	mashmase
1704	15	0	21	86	mashmase
1705	15	0	21	86	mashmase
1706	15	0	21	86	mashmase
1707	15	0	21	86	mashmase
1708	15	0	21	86	mashmase
1709	15	0	21	86	mashmase
1710	15	0	21	86	mashmase
1711	15	0	21	86	mashmase
1712	15	0	21	86	mashmase
1713	15	0	21	86	mashmase
1714	15	0	21	86	mashmase
1715	15	0	21	86	mashmase
1716	15	0	21	86	mashmase
1717	15	0	21	86	mashmase
1718	15	0	21	86	mashmase
1719	15	0	21	86	mashmase
1720	15	0	21	86	mashmase
1721	1	1	21	87	mashmene
1722	2	1	21	87	mashmene
1723	2	1	21	87	mashmene
1724	7	1	21	87	mashmene
1725	8	1	21	87	mashmene
1726	8	1	21	87	mashmene
1727	8	1	21	87	mashmene
1728	9	1	21	87	mashmene
1729	15	0	21	87	mashmene
1730	15	0	21	87	mashmene
1731	15	0	21	87	mashmene
1732	15	0	21	87	mashmene
1733	15	0	21	87	mashmene
1734	15	0	21	87	mashmene
1735	15	0	21	87	mashmene
1736	15	0	21	87	mashmene
1737	15	0	21	87	mashmene
1738	15	0	21	87	mashmene
1739	15	0	21	87	mashmene
1740	15	0	21	87	mashmene
1741	9	1	20	88	menhmene
1742	9	1	20	88	menhmene
1743	9	1	20	88	menhmene
1744	10	1	20	88	menhmene
1745	10	1	20	88	menhmene
1746	10	1	20	88	menhmene
1747	13	1	20	88	menhmene
1748	15	0	20	88	menhmene
1749	15	0	20	88	menhmene
1750	15	0	20	88	menhmene
1751	15	0	20	88	menhmene
1752	15	0	20	88	menhmene
1753	15	0	20	88	menhmene
1754	15	0	20	88	menhmene
1755	15	0	20	88	menhmene
1756	15	0	20	88	menhmene
1757	15	0	20	88	menhmene
1758	15	0	20	88	menhmene
1759	15	0	20	88	menhmene
1760	15	0	20	88	menhmene
1761	1	1	20	89	mashmase
1762	15	0	20	89	mashmase
1763	15	0	20	89	mashmase
1764	15	0	20	89	mashmase
1765	15	0	20	89	mashmase
1766	15	0	20	89	mashmase
1767	15	0	20	89	mashmase
1768	15	0	20	89	mashmase
1769	15	0	20	89	mashmase
1770	15	0	20	89	mashmase
1771	15	0	20	89	mashmase
1772	15	0	20	89	mashmase
1773	15	0	20	89	mashmase
1774	15	0	20	89	mashmase
1775	15	0	20	89	mashmase
1776	15	0	20	89	mashmase
1777	15	0	20	89	mashmase
1778	15	0	20	89	mashmase
1779	15	0	20	89	mashmase
1780	15	0	20	89	mashmase
1781	8	1	20	90	mashmene
1782	8	1	20	90	mashmene
1783	9	1	20	90	mashmene
1784	9	1	20	90	mashmene
1785	9	1	20	90	mashmene
1786	15	0	20	90	mashmene
1787	15	0	20	90	mashmene
1788	15	0	20	90	mashmene
1789	15	0	20	90	mashmene
1790	15	0	20	90	mashmene
1791	15	0	20	90	mashmene
1792	15	0	20	90	mashmene
1793	15	0	20	90	mashmene
1794	15	0	20	90	mashmene
1795	15	0	20	90	mashmene
1796	15	0	20	90	mashmene
1797	15	0	20	90	mashmene
1798	15	0	20	90	mashmene
1799	15	0	20	90	mashmene
1800	15	0	20	90	mashmene
