# Supplementary material for: Horizontal seed dispersal by dung beetles reduced seed and seedling clumping, but did not increase short-term seedling establishment
Source: PLoS One. 2019 Oct 24;14(10):e0224366. doi: 10.1371/journal.pone.0224366 (PMC6812793; doi:10.1371/journal.pone.0224366)
Supplement: S10 Dataset — See Expe2RatioPoulsenia in metadata file. (XLSX) [file pone.0224366.s016.xlsx]

## Sheet: Expe2RatioPoulsenia.csv
Plot	Site	Beetle_treatment	Ratio	Nearest_distance
1	6	mashmase	0.433943	5.5497
4	18	mashmase	0.648796	7.18582
7	7	mashmase	0.472337	5.23142
10	17	mashmase	0.33244	2.60355
16	10	mashmase	0.413688	3.46355
19	11	mashmase	0.116562	1.49071
22	12	mashmase	0.459724	5.87942
25	13	mashmase	0.114207	1.13137
31	15	mashmase	0.556495	4.65918
34	16	mashmase	0.606135	5.4814
37	2	mashmase	0.390807	3.06066
70	26	mashmase	0.421074	5.38512
73	25	mashmase	0.526468	8.24621
77	24	mashmase	0.164843	2.10819
8	7	mashmene	0.326163	3.23107
14	9	mashmene	0.14744	1.33333
17	10	mashmene	0.116562	1.49071
20	11	mashmene	0.161513	1.6
23	12	mashmene	0.281063	2.35316
26	13	mashmene	0.396903	3.58928
29	14	mashmene	0.292207	3.73703
32	15	mashmene	0.0902885	1
35	16	mashmene	0.482831	6.17494
38	2	mashmene	0.269128	2.25324
41	1	mashmene	0.127687	2
53	4	mashmene	0	0
68	27	mashmene	0.361154	5.65685
83	22	mashmene	0	0
87	21	mashmene	0.255374	4
3	6	menhmene	0.135433	1.5
6	18	menhmene	0.108988	0.853553
9	7	menhmene	0.156384	1
12	17	menhmene	0.141116	0.902369
15	9	menhmene	0.172831	1.35355
18	10	menhmene	0.150481	1.11111
21	11	menhmene	0.0923953	0.647214
24	12	menhmene	0.150639	1.2612
27	13	menhmene	0.114207	0.8
30	14	menhmene	0.191234	2.11803
33	15	menhmene	0.0657221	0.438948
36	16	menhmene	0.261072	2.18579
39	2	menhmene	0.127687	1
42	1	menhmene	0.251956	1.97323
48	19	menhmene	0.184301	1.66667
51	3	menhmene	0.104256	1.33333
54	4	menhmene	0.403782	6.32456
60	30	menhmene	0.0521281	0.666667
63	29	menhmene	0.108988	1.20711
66	28	menhmene	0.127687	2
69	27	menhmene	0.285517	4.47214
72	26	menhmene	0.161513	1.6
75	25	menhmene	0.282648	2.8
79	24	menhmene	0.255374	2.82843
82	23	menhmene	0.199276	2.20711
88	21	menhmene	0.281522	3.11803
91	20	menhmene	0.180577	2.82843
