# Supplementary material for: Horizontal seed dispersal by dung beetles reduced seed and seedling clumping, but did not increase short-term seedling establishment
Source: PLoS One. 2019 Oct 24;14(10):e0224366. doi: 10.1371/journal.pone.0224366 (PMC6812793; doi:10.1371/journal.pone.0224366)
Supplement: S11 Dataset — See Expe2RawdataPoulsenia_Spatialdistribution in metadata file. (XLSX) [file pone.0224366.s017.xlsx]

## Sheet: Hoja1
Week_Peak	Site	Plot	Beetle_treatment	ID_Seed	Xcoord	Ycoord
11	6	1	mashmase	1	18	18
11	6	1	mashmase	2	20	18
11	6	1	mashmase	3	32	22
11	18	4	mashmase	1	26	32
11	18	4	mashmase	2	16	26
11	18	4	mashmase	3	14	12
11	18	4	mashmase	4	24	30
11	7	7	mashmase	1	30	24
11	7	7	mashmase	2	26	22
11	7	7	mashmase	3	26	28
11	7	7	mashmase	4	32	30
11	17	10	mashmase	1	26	28
11	17	10	mashmase	2	20	26
11	17	10	mashmase	3	16	26
11	17	10	mashmase	4	28	32
11	17	10	mashmase	5	26	30
11	17	10	mashmase	6	28	24
11	17	10	mashmase	7	28	28
11	17	10	mashmase	8	28	22
11	9	13	mashmase	1	24	34
11	10	16	mashmase	1	22	24
11	10	16	mashmase	2	18	26
11	10	16	mashmase	3	20	30
11	10	16	mashmase	4	18	28
11	10	16	mashmase	5	28	38
11	10	16	mashmase	6	30	28
11	10	16	mashmase	7	26	38
11	11	19	mashmase	1	22	26
11	11	19	mashmase	2	24	30
11	11	19	mashmase	3	24	30
11	12	22	mashmase	1	24	26
11	12	22	mashmase	2	28	22
11	12	22	mashmase	3	22	20
11	13	25	mashmase	1	22	36
11	13	25	mashmase	2	26	32
11	13	25	mashmase	3	28	18
11	13	25	mashmase	4	28	18
11	13	25	mashmase	5	22	36
11	14	28	mashmase	1	34	18
11	15	31	mashmase	1	30	30
11	15	31	mashmase	2	24	28
11	15	31	mashmase	3	20	28
11	15	31	mashmase	4	24	30
11	15	31	mashmase	5	26	28
11	15	31	mashmase	6	26	24
11	15	31	mashmase	7	28	44
11	16	34	mashmase	1	30	24
11	16	34	mashmase	2	34	20
11	16	34	mashmase	3	30	18
11	16	34	mashmase	4	34	24
11	16	34	mashmase	5	24	38
11	16	34	mashmase	6	28	20
11	2	37	mashmase	1	18	32
11	2	37	mashmase	2	24	30
11	2	37	mashmase	3	24	24
11	2	37	mashmase	4	20	24
11	2	37	mashmase	5	18	28
11	2	37	mashmase	6	26	28
11	2	37	mashmase	7	20	28
11	2	37	mashmase	8	22	32
11	8	43	mashmase	1	26	40
11	19	46	mashmase	1	28	18
11	30	58	mashmase	1	28	26
11	26	70	mashmase	1	32	28
11	26	70	mashmase	2	30	32
11	26	70	mashmase	3	24	36
11	25	73	mashmase	1	30	28
11	25	73	mashmase	2	32	20
11	24	77	mashmase	1	24	26
11	24	77	mashmase	2	24	26
11	24	77	mashmase	3	26	20
11	20	89	mashmase	1	20	30
6	6	2	mashmene	1	28	20
6	7	8	mashmene	1	26	20
6	7	8	mashmene	2	26	20
6	7	8	mashmene	3	20	18
6	7	8	mashmene	4	16	26
6	7	8	mashmene	5	22	22
6	17	11	mashmene	1	28	28
6	9	14	mashmene	1	30	20
6	9	14	mashmene	2	22	22
6	9	14	mashmene	3	22	22
6	9	14	mashmene	4	22	22
6	9	14	mashmene	5	22	22
6	9	14	mashmene	6	26	20
6	10	17	mashmene	1	30	20
6	10	17	mashmene	2	30	20
6	10	17	mashmene	3	26	22
6	11	20	mashmene	1	26	28
6	11	20	mashmene	2	26	26
6	11	20	mashmene	3	22	24
6	11	20	mashmene	4	22	24
6	11	20	mashmene	5	30	26
6	12	23	mashmene	1	26	28
6	12	23	mashmene	2	26	22
6	12	23	mashmene	3	18	26
6	12	23	mashmene	4	18	26
6	12	23	mashmene	5	30	24
6	12	23	mashmene	6	30	28
6	12	23	mashmene	7	18	26
6	13	26	mashmene	1	28	30
6	13	26	mashmene	2	24	22
6	13	26	mashmene	3	20	22
6	13	26	mashmene	4	22	26
6	13	26	mashmene	5	22	26
6	13	26	mashmene	6	30	20
6	14	29	mashmene	1	22	24
6	14	29	mashmene	2	30	20
6	14	29	mashmene	3	28	20
6	15	32	mashmene	1	30	28
6	15	32	mashmene	2	22	26
6	15	32	mashmene	3	22	26
6	15	32	mashmene	4	30	26
6	16	35	mashmene	1	20	20
6	16	35	mashmene	2	28	22
6	16	35	mashmene	3	24	26
6	2	38	mashmene	1	24	26
6	2	38	mashmene	2	24	26
6	2	38	mashmene	3	20	24
6	2	38	mashmene	4	28	20
6	2	38	mashmene	5	30	24
6	2	38	mashmene	6	26	30
6	2	38	mashmene	7	28	22
6	1	41	mashmene	1	26	28
6	1	41	mashmene	2	26	26
6	8	44	mashmene	1	28	26
6	19	47	mashmene	1	30	28
6	4	53	mashmene	1	28	28
6	4	53	mashmene	2	28	28
6	30	59	mashmene	1	22	20
6	27	68	mashmene	1	20	28
6	27	68	mashmene	2	24	24
6	26	71	mashmene	1	24	18
6	22	83	mashmene	1	24	28
6	22	83	mashmene	2	24	28
6	21	87	mashmene	1	26	22
6	21	87	mashmene	2	22	22
6	20	90	mashmene	1	18	22
6	6	3	menhmene	1	26	26
6	6	3	menhmene	2	26	24
6	6	3	menhmene	3	22	24
6	6	3	menhmene	4	26	26
6	18	6	menhmene	1	22	20
6	18	6	menhmene	2	22	20
6	18	6	menhmene	3	24	20
6	18	6	menhmene	4	28	18
6	18	6	menhmene	5	24	24
6	18	6	menhmene	6	24	24
6	18	6	menhmene	7	24	24
6	18	6	menhmene	8	26	20
6	7	9	menhmene	1	26	26
6	7	9	menhmene	2	26	24
6	7	9	menhmene	3	24	20
6	7	9	menhmene	4	24	20
6	7	9	menhmene	5	24	26
6	7	9	menhmene	6	24	22
6	7	9	menhmene	7	24	22
6	7	9	menhmene	8	24	22
6	7	9	menhmene	9	24	22
6	7	9	menhmene	10	20	22
6	7	9	menhmene	11	22	22
6	7	9	menhmene	12	24	24
6	17	12	menhmene	1	20	20
6	17	12	menhmene	2	22	20
6	17	12	menhmene	3	20	24
6	17	12	menhmene	4	26	20
6	17	12	menhmene	5	26	20
6	17	12	menhmene	6	26	24
6	17	12	menhmene	7	26	20
6	17	12	menhmene	8	26	22
6	17	12	menhmene	9	24	26
6	17	12	menhmene	10	20	24
6	17	12	menhmene	11	24	22
6	17	12	menhmene	12	24	22
6	9	15	menhmene	1	20	24
6	9	15	menhmene	2	24	24
6	9	15	menhmene	3	24	24
6	9	15	menhmene	4	24	24
6	9	15	menhmene	5	24	20
6	9	15	menhmene	6	24	20
6	9	15	menhmene	7	20	20
6	9	15	menhmene	8	26	22
6	10	18	menhmene	1	22	20
6	10	18	menhmene	2	22	24
6	10	18	menhmene	3	22	24
6	10	18	menhmene	4	26	24
6	10	18	menhmene	5	26	24
6	10	18	menhmene	6	24	20
6	10	18	menhmene	7	22	22
6	10	18	menhmene	8	26	20
6	10	18	menhmene	9	22	26
6	11	21	menhmene	1	28	26
6	11	21	menhmene	2	24	20
6	11	21	menhmene	3	24	20
6	11	21	menhmene	4	24	24
6	11	21	menhmene	5	26	20
6	11	21	menhmene	6	24	24
6	11	21	menhmene	7	28	20
6	11	21	menhmene	8	28	20
6	11	21	menhmene	9	30	22
6	11	21	menhmene	10	30	22
6	12	24	menhmene	1	24	22
6	12	24	menhmene	2	22	24
6	12	24	menhmene	3	26	26
6	12	24	menhmene	4	24	26
6	12	24	menhmene	5	24	26
6	12	24	menhmene	6	24	26
6	12	24	menhmene	7	20	24
6	13	27	menhmene	1	22	24
6	13	27	menhmene	2	22	24
6	13	27	menhmene	3	28	22
6	13	27	menhmene	4	26	20
6	13	27	menhmene	5	28	24
6	13	27	menhmene	6	26	22
6	13	27	menhmene	7	22	18
6	13	27	menhmene	8	22	20
6	13	27	menhmene	9	22	20
6	13	27	menhmene	10	22	18
6	14	30	menhmene	1	28	24
6	14	30	menhmene	2	30	20
6	14	30	menhmene	3	30	20
6	14	30	menhmene	4	26	20
6	15	33	menhmene	1	28	26
6	15	33	menhmene	2	28	26
6	15	33	menhmene	3	26	20
6	15	33	menhmene	4	26	20
6	15	33	menhmene	5	24	24
6	15	33	menhmene	6	24	24
6	15	33	menhmene	7	28	28
6	15	33	menhmene	8	30	24
6	15	33	menhmene	9	28	22
6	15	33	menhmene	10	24	24
6	15	33	menhmene	11	30	24
6	16	36	menhmene	1	24	22
6	16	36	menhmene	2	24	22
6	16	36	menhmene	3	24	22
6	16	36	menhmene	4	26	24
6	16	36	menhmene	5	28	28
6	16	36	menhmene	6	32	28
6	16	36	menhmene	7	28	20
6	2	39	menhmene	1	24	26
6	2	39	menhmene	2	24	26
6	2	39	menhmene	3	18	26
6	2	39	menhmene	4	26	22
6	2	39	menhmene	5	26	26
6	2	39	menhmene	6	20	26
6	2	39	menhmene	7	20	26
6	2	39	menhmene	8	20	26
6	1	42	menhmene	1	20	20
6	1	42	menhmene	2	26	20
6	1	42	menhmene	3	24	26
6	1	42	menhmene	4	22	24
6	1	42	menhmene	5	20	28
6	1	42	menhmene	6	20	28
6	1	42	menhmene	7	18	26
6	1	42	menhmene	8	18	26
6	19	48	menhmene	1	26	22
6	19	48	menhmene	2	22	28
6	19	48	menhmene	3	4	26
6	19	48	menhmene	4	22	22
6	19	48	menhmene	5	22	22
6	19	48	menhmene	6	4	26
6	3	51	menhmene	1	30	20
6	3	51	menhmene	2	30	20
6	3	51	menhmene	3	26	20
6	4	54	menhmene	1	28	22
6	4	54	menhmene	2	22	24
6	5	57	menhmene	1	24	28
6	30	60	menhmene	1	24	26
6	30	60	menhmene	2	26	26
6	30	60	menhmene	3	26	26
6	29	63	menhmene	1	24	22
6	29	63	menhmene	2	26	24
6	29	63	menhmene	3	22	22
6	29	63	menhmene	4	24	22
6	28	66	menhmene	1	26	26
6	28	66	menhmene	2	24	26
6	27	69	menhmene	1	24	24
6	27	69	menhmene	2	20	22
6	26	72	menhmene	1	26	24
6	26	72	menhmene	2	26	24
6	26	72	menhmene	3	22	22
6	26	72	menhmene	4	26	20
6	26	72	menhmene	5	22	24
6	25	75	menhmene	1	32	24
6	25	75	menhmene	2	24	26
6	25	75	menhmene	3	28	22
6	25	75	menhmene	4	28	26
6	25	75	menhmene	5	28	24
6	24	79	menhmene	1	24	26
6	24	79	menhmene	2	26	24
6	24	79	menhmene	3	24	20
6	24	79	menhmene	4	22	22
6	23	82	menhmene	1	22	28
6	23	82	menhmene	2	22	24
6	23	82	menhmene	3	24	24
6	23	82	menhmene	4	24	26
6	21	88	menhmene	1	24	26
6	21	88	menhmene	2	28	24
6	21	88	menhmene	3	24	22
6	21	88	menhmene	4	22	22
6	20	91	menhmene	1	28	20
6	20	91	menhmene	2	26	22
