# Supplementary material for: Horizontal seed dispersal by dung beetles reduced seed and seedling clumping, but did not increase short-term seedling establishment
Source: PLoS One. 2019 Oct 24;14(10):e0224366. doi: 10.1371/journal.pone.0224366 (PMC6812793; doi:10.1371/journal.pone.0224366)
Supplement: S12 Dataset — See Expe2SurvivalPoulsenia in metadata file. (XLSX) [file pone.0224366.s018.xlsx]

## Sheet: Expe2SurvivalPoulsenia
ID_Seed	TimeEsta	CensoEsta	Site	Plot	Beetle_treatment
1	2	1	6	1	mashmase
2	3	1	6	1	mashmase
3	3	1	6	1	mashmase
4	15	0	6	1	mashmase
5	15	0	6	1	mashmase
6	15	0	6	1	mashmase
7	15	0	6	1	mashmase
8	15	0	6	1	mashmase
9	15	0	6	1	mashmase
10	15	0	6	1	mashmase
11	15	0	6	1	mashmase
12	15	0	6	1	mashmase
13	15	0	6	1	mashmase
14	15	0	6	1	mashmase
15	15	0	6	1	mashmase
16	15	0	6	1	mashmase
17	15	0	6	1	mashmase
18	15	0	6	1	mashmase
19	15	0	6	1	mashmase
20	15	0	6	1	mashmase
21	2	1	6	2	mashmene
22	15	0	6	2	mashmene
23	15	0	6	2	mashmene
24	15	0	6	2	mashmene
25	15	0	6	2	mashmene
26	15	0	6	2	mashmene
27	15	0	6	2	mashmene
28	15	0	6	2	mashmene
29	15	0	6	2	mashmene
30	15	0	6	2	mashmene
31	15	0	6	2	mashmene
32	15	0	6	2	mashmene
33	15	0	6	2	mashmene
34	15	0	6	2	mashmene
35	15	0	6	2	mashmene
36	15	0	6	2	mashmene
37	15	0	6	2	mashmene
38	15	0	6	2	mashmene
39	15	0	6	2	mashmene
40	15	0	6	2	mashmene
41	1	1	6	3	menhmene
42	1	1	6	3	menhmene
43	1	1	6	3	menhmene
44	1	1	6	3	menhmene
45	3	1	6	3	menhmene
46	15	0	6	3	menhmene
47	15	0	6	3	menhmene
48	15	0	6	3	menhmene
49	15	0	6	3	menhmene
50	15	0	6	3	menhmene
51	15	0	6	3	menhmene
52	15	0	6	3	menhmene
53	15	0	6	3	menhmene
54	15	0	6	3	menhmene
55	15	0	6	3	menhmene
56	15	0	6	3	menhmene
57	15	0	6	3	menhmene
58	15	0	6	3	menhmene
59	15	0	6	3	menhmene
60	15	0	6	3	menhmene
61	1	1	18	4	mashmase
62	1	1	18	4	mashmase
63	4	1	18	4	mashmase
64	5	1	18	4	mashmase
65	15	0	18	4	mashmase
66	15	0	18	4	mashmase
67	15	0	18	4	mashmase
68	15	0	18	4	mashmase
69	15	0	18	4	mashmase
70	15	0	18	4	mashmase
71	15	0	18	4	mashmase
72	15	0	18	4	mashmase
73	15	0	18	4	mashmase
74	15	0	18	4	mashmase
75	15	0	18	4	mashmase
76	15	0	18	4	mashmase
77	15	0	18	4	mashmase
78	15	0	18	4	mashmase
79	15	0	18	4	mashmase
80	15	0	18	4	mashmase
81	1	1	18	5	mashmene
82	15	0	18	5	mashmene
83	15	0	18	5	mashmene
84	15	0	18	5	mashmene
85	15	0	18	5	mashmene
86	15	0	18	5	mashmene
87	15	0	18	5	mashmene
88	15	0	18	5	mashmene
89	15	0	18	5	mashmene
90	15	0	18	5	mashmene
91	15	0	18	5	mashmene
92	15	0	18	5	mashmene
93	15	0	18	5	mashmene
94	15	0	18	5	mashmene
95	15	0	18	5	mashmene
96	15	0	18	5	mashmene
97	15	0	18	5	mashmene
98	15	0	18	5	mashmene
99	15	0	18	5	mashmene
100	15	0	18	5	mashmene
101	2	1	18	6	menhmene
102	3	1	18	6	menhmene
103	3	1	18	6	menhmene
104	3	1	18	6	menhmene
105	3	1	18	6	menhmene
106	3	1	18	6	menhmene
107	4	1	18	6	menhmene
108	4	1	18	6	menhmene
109	15	0	18	6	menhmene
110	15	0	18	6	menhmene
111	15	0	18	6	menhmene
112	15	0	18	6	menhmene
113	15	0	18	6	menhmene
114	15	0	18	6	menhmene
115	15	0	18	6	menhmene
116	15	0	18	6	menhmene
117	15	0	18	6	menhmene
118	15	0	18	6	menhmene
119	15	0	18	6	menhmene
120	15	0	18	6	menhmene
121	1	1	7	7	mashmase
122	2	1	7	7	mashmase
123	3	1	7	7	mashmase
124	3	1	7	7	mashmase
125	15	0	7	7	mashmase
126	15	0	7	7	mashmase
127	15	0	7	7	mashmase
128	15	0	7	7	mashmase
129	15	0	7	7	mashmase
130	15	0	7	7	mashmase
131	15	0	7	7	mashmase
132	15	0	7	7	mashmase
133	15	0	7	7	mashmase
134	15	0	7	7	mashmase
135	15	0	7	7	mashmase
136	15	0	7	7	mashmase
137	15	0	7	7	mashmase
138	15	0	7	7	mashmase
139	15	0	7	7	mashmase
140	15	0	7	7	mashmase
141	1	1	7	8	mashmene
142	1	1	7	8	mashmene
143	1	1	7	8	mashmene
144	1	1	7	8	mashmene
145	4	1	7	8	mashmene
146	15	0	7	8	mashmene
147	15	0	7	8	mashmene
148	15	0	7	8	mashmene
149	15	0	7	8	mashmene
150	15	0	7	8	mashmene
151	15	0	7	8	mashmene
152	15	0	7	8	mashmene
153	15	0	7	8	mashmene
154	15	0	7	8	mashmene
155	15	0	7	8	mashmene
156	15	0	7	8	mashmene
157	15	0	7	8	mashmene
158	15	0	7	8	mashmene
159	15	0	7	8	mashmene
160	15	0	7	8	mashmene
161	1	1	7	9	menhmene
162	1	1	7	9	menhmene
163	1	1	7	9	menhmene
164	2	1	7	9	menhmene
165	3	1	7	9	menhmene
166	3	1	7	9	menhmene
167	3	1	7	9	menhmene
168	6	1	7	9	menhmene
169	6	1	7	9	menhmene
170	6	1	7	9	menhmene
171	6	1	7	9	menhmene
172	6	1	7	9	menhmene
173	15	0	7	9	menhmene
174	15	0	7	9	menhmene
175	15	0	7	9	menhmene
176	15	0	7	9	menhmene
177	15	0	7	9	menhmene
178	15	0	7	9	menhmene
179	15	0	7	9	menhmene
180	15	0	7	9	menhmene
181	1	1	17	10	mashmase
182	1	1	17	10	mashmase
183	1	1	17	10	mashmase
184	2	1	17	10	mashmase
185	2	1	17	10	mashmase
186	3	1	17	10	mashmase
187	3	1	17	10	mashmase
188	7	1	17	10	mashmase
189	15	0	17	10	mashmase
190	15	0	17	10	mashmase
191	15	0	17	10	mashmase
192	15	0	17	10	mashmase
193	15	0	17	10	mashmase
194	15	0	17	10	mashmase
195	15	0	17	10	mashmase
196	15	0	17	10	mashmase
197	15	0	17	10	mashmase
198	15	0	17	10	mashmase
199	15	0	17	10	mashmase
200	15	0	17	10	mashmase
201	1	1	17	11	mashmene
202	15	0	17	11	mashmene
203	15	0	17	11	mashmene
204	15	0	17	11	mashmene
205	15	0	17	11	mashmene
206	15	0	17	11	mashmene
207	15	0	17	11	mashmene
208	15	0	17	11	mashmene
209	15	0	17	11	mashmene
210	15	0	17	11	mashmene
211	15	0	17	11	mashmene
212	15	0	17	11	mashmene
213	15	0	17	11	mashmene
214	15	0	17	11	mashmene
215	15	0	17	11	mashmene
216	15	0	17	11	mashmene
217	15	0	17	11	mashmene
218	15	0	17	11	mashmene
219	15	0	17	11	mashmene
220	15	0	17	11	mashmene
221	1	1	17	12	menhmene
222	1	1	17	12	menhmene
223	1	1	17	12	menhmene
224	1	1	17	12	menhmene
225	1	1	17	12	menhmene
226	1	1	17	12	menhmene
227	1	1	17	12	menhmene
228	1	1	17	12	menhmene
229	1	1	17	12	menhmene
230	1	1	17	12	menhmene
231	2	1	17	12	menhmene
232	3	1	17	12	menhmene
233	15	0	17	12	menhmene
234	15	0	17	12	menhmene
235	15	0	17	12	menhmene
236	15	0	17	12	menhmene
237	15	0	17	12	menhmene
238	15	0	17	12	menhmene
239	15	0	17	12	menhmene
240	15	0	17	12	menhmene
241	1	1	9	13	mashmase
242	3	1	9	13	mashmase
243	3	1	9	13	mashmase
244	15	0	9	13	mashmase
245	15	0	9	13	mashmase
246	15	0	9	13	mashmase
247	15	0	9	13	mashmase
248	15	0	9	13	mashmase
249	15	0	9	13	mashmase
250	15	0	9	13	mashmase
251	15	0	9	13	mashmase
252	15	0	9	13	mashmase
253	15	0	9	13	mashmase
254	15	0	9	13	mashmase
255	15	0	9	13	mashmase
256	15	0	9	13	mashmase
257	15	0	9	13	mashmase
258	15	0	9	13	mashmase
259	15	0	9	13	mashmase
260	15	0	9	13	mashmase
261	1	1	9	14	mashmene
262	1	1	9	14	mashmene
263	1	1	9	14	mashmene
264	2	1	9	14	mashmene
265	3	1	9	14	mashmene
266	3	1	9	14	mashmene
267	15	0	9	14	mashmene
268	15	0	9	14	mashmene
269	15	0	9	14	mashmene
270	15	0	9	14	mashmene
271	15	0	9	14	mashmene
272	15	0	9	14	mashmene
273	15	0	9	14	mashmene
274	15	0	9	14	mashmene
275	15	0	9	14	mashmene
276	15	0	9	14	mashmene
277	15	0	9	14	mashmene
278	15	0	9	14	mashmene
279	15	0	9	14	mashmene
280	15	0	9	14	mashmene
281	2	1	9	15	menhmene
282	2	1	9	15	menhmene
283	2	1	9	15	menhmene
284	2	1	9	15	menhmene
285	3	1	9	15	menhmene
286	3	1	9	15	menhmene
287	3	1	9	15	menhmene
288	3	1	9	15	menhmene
289	13	1	9	15	menhmene
290	15	0	9	15	menhmene
291	15	0	9	15	menhmene
292	15	0	9	15	menhmene
293	15	0	9	15	menhmene
294	15	0	9	15	menhmene
295	15	0	9	15	menhmene
296	15	0	9	15	menhmene
297	15	0	9	15	menhmene
298	15	0	9	15	menhmene
299	15	0	9	15	menhmene
300	15	0	9	15	menhmene
301	1	1	10	16	mashmase
302	2	1	10	16	mashmase
303	2	1	10	16	mashmase
304	3	1	10	16	mashmase
305	5	1	10	16	mashmase
306	5	1	10	16	mashmase
307	7	1	10	16	mashmase
308	15	0	10	16	mashmase
309	15	0	10	16	mashmase
310	15	0	10	16	mashmase
311	15	0	10	16	mashmase
312	15	0	10	16	mashmase
313	15	0	10	16	mashmase
314	15	0	10	16	mashmase
315	15	0	10	16	mashmase
316	15	0	10	16	mashmase
317	15	0	10	16	mashmase
318	15	0	10	16	mashmase
319	15	0	10	16	mashmase
320	15	0	10	16	mashmase
321	3	1	10	17	mashmene
322	3	1	10	17	mashmene
323	3	1	10	17	mashmene
324	15	0	10	17	mashmene
325	15	0	10	17	mashmene
326	15	0	10	17	mashmene
327	15	0	10	17	mashmene
328	15	0	10	17	mashmene
329	15	0	10	17	mashmene
330	15	0	10	17	mashmene
331	15	0	10	17	mashmene
332	15	0	10	17	mashmene
333	15	0	10	17	mashmene
334	15	0	10	17	mashmene
335	15	0	10	17	mashmene
336	15	0	10	17	mashmene
337	15	0	10	17	mashmene
338	15	0	10	17	mashmene
339	15	0	10	17	mashmene
340	15	0	10	17	mashmene
341	1	1	10	18	menhmene
342	1	1	10	18	menhmene
343	1	1	10	18	menhmene
344	1	1	10	18	menhmene
345	1	1	10	18	menhmene
346	3	1	10	18	menhmene
347	3	1	10	18	menhmene
348	3	1	10	18	menhmene
349	6	1	10	18	menhmene
350	15	0	10	18	menhmene
351	15	0	10	18	menhmene
352	15	0	10	18	menhmene
353	15	0	10	18	menhmene
354	15	0	10	18	menhmene
355	15	0	10	18	menhmene
356	15	0	10	18	menhmene
357	15	0	10	18	menhmene
358	15	0	10	18	menhmene
359	15	0	10	18	menhmene
360	15	0	10	18	menhmene
361	1	1	11	19	mashmase
362	1	1	11	19	mashmase
363	2	1	11	19	mashmase
364	15	0	11	19	mashmase
365	15	0	11	19	mashmase
366	15	0	11	19	mashmase
367	15	0	11	19	mashmase
368	15	0	11	19	mashmase
369	15	0	11	19	mashmase
370	15	0	11	19	mashmase
371	15	0	11	19	mashmase
372	15	0	11	19	mashmase
373	15	0	11	19	mashmase
374	15	0	11	19	mashmase
375	15	0	11	19	mashmase
376	15	0	11	19	mashmase
377	15	0	11	19	mashmase
378	15	0	11	19	mashmase
379	15	0	11	19	mashmase
380	15	0	11	19	mashmase
381	1	1	11	20	mashmene
382	1	1	11	20	mashmene
383	1	1	11	20	mashmene
384	1	1	11	20	mashmene
385	3	1	11	20	mashmene
386	15	0	11	20	mashmene
387	15	0	11	20	mashmene
388	15	0	11	20	mashmene
389	15	0	11	20	mashmene
390	15	0	11	20	mashmene
391	15	0	11	20	mashmene
392	15	0	11	20	mashmene
393	15	0	11	20	mashmene
394	15	0	11	20	mashmene
395	15	0	11	20	mashmene
396	15	0	11	20	mashmene
397	15	0	11	20	mashmene
398	15	0	11	20	mashmene
399	15	0	11	20	mashmene
400	15	0	11	20	mashmene
401	1	1	11	21	menhmene
402	2	1	11	21	menhmene
403	2	1	11	21	menhmene
404	2	1	11	21	menhmene
405	2	1	11	21	menhmene
406	2	1	11	21	menhmene
407	2	1	11	21	menhmene
408	2	1	11	21	menhmene
409	2	1	11	21	menhmene
410	2	1	11	21	menhmene
411	15	0	11	21	menhmene
412	15	0	11	21	menhmene
413	15	0	11	21	menhmene
414	15	0	11	21	menhmene
415	15	0	11	21	menhmene
416	15	0	11	21	menhmene
417	15	0	11	21	menhmene
418	15	0	11	21	menhmene
419	15	0	11	21	menhmene
420	15	0	11	21	menhmene
421	1	1	12	22	mashmase
422	1	1	12	22	mashmase
423	1	1	12	22	mashmase
424	15	0	12	22	mashmase
425	15	0	12	22	mashmase
426	15	0	12	22	mashmase
427	15	0	12	22	mashmase
428	15	0	12	22	mashmase
429	15	0	12	22	mashmase
430	15	0	12	22	mashmase
431	15	0	12	22	mashmase
432	15	0	12	22	mashmase
433	15	0	12	22	mashmase
434	15	0	12	22	mashmase
435	15	0	12	22	mashmase
436	15	0	12	22	mashmase
437	15	0	12	22	mashmase
438	15	0	12	22	mashmase
439	15	0	12	22	mashmase
440	15	0	12	22	mashmase
441	1	1	12	23	mashmene
442	1	1	12	23	mashmene
443	1	1	12	23	mashmene
444	1	1	12	23	mashmene
445	2	1	12	23	mashmene
446	2	1	12	23	mashmene
447	3	1	12	23	mashmene
448	15	0	12	23	mashmene
449	15	0	12	23	mashmene
450	15	0	12	23	mashmene
451	15	0	12	23	mashmene
452	15	0	12	23	mashmene
453	15	0	12	23	mashmene
454	15	0	12	23	mashmene
455	15	0	12	23	mashmene
456	15	0	12	23	mashmene
457	15	0	12	23	mashmene
458	15	0	12	23	mashmene
459	15	0	12	23	mashmene
460	15	0	12	23	mashmene
461	2	1	12	24	menhmene
462	2	1	12	24	menhmene
463	2	1	12	24	menhmene
464	2	1	12	24	menhmene
465	2	1	12	24	menhmene
466	2	1	12	24	menhmene
467	3	1	12	24	menhmene
468	9	1	12	24	menhmene
469	15	0	12	24	menhmene
470	15	0	12	24	menhmene
471	15	0	12	24	menhmene
472	15	0	12	24	menhmene
473	15	0	12	24	menhmene
474	15	0	12	24	menhmene
475	15	0	12	24	menhmene
476	15	0	12	24	menhmene
477	15	0	12	24	menhmene
478	15	0	12	24	menhmene
479	15	0	12	24	menhmene
480	15	0	12	24	menhmene
481	1	1	13	25	mashmase
482	1	1	13	25	mashmase
483	1	1	13	25	mashmase
484	2	1	13	25	mashmase
485	3	1	13	25	mashmase
486	15	0	13	25	mashmase
487	15	0	13	25	mashmase
488	15	0	13	25	mashmase
489	15	0	13	25	mashmase
490	15	0	13	25	mashmase
491	15	0	13	25	mashmase
492	15	0	13	25	mashmase
493	15	0	13	25	mashmase
494	15	0	13	25	mashmase
495	15	0	13	25	mashmase
496	15	0	13	25	mashmase
497	15	0	13	25	mashmase
498	15	0	13	25	mashmase
499	15	0	13	25	mashmase
500	15	0	13	25	mashmase
501	1	1	13	26	mashmene
502	1	1	13	26	mashmene
503	1	1	13	26	mashmene
504	1	1	13	26	mashmene
505	1	1	13	26	mashmene
506	4	1	13	26	mashmene
507	15	0	13	26	mashmene
508	15	0	13	26	mashmene
509	15	0	13	26	mashmene
510	15	0	13	26	mashmene
511	15	0	13	26	mashmene
512	15	0	13	26	mashmene
513	15	0	13	26	mashmene
514	15	0	13	26	mashmene
515	15	0	13	26	mashmene
516	15	0	13	26	mashmene
517	15	0	13	26	mashmene
518	15	0	13	26	mashmene
519	15	0	13	26	mashmene
520	15	0	13	26	mashmene
521	1	1	13	27	menhmene
522	1	1	13	27	menhmene
523	1	1	13	27	menhmene
524	1	1	13	27	menhmene
525	3	1	13	27	menhmene
526	3	1	13	27	menhmene
527	3	1	13	27	menhmene
528	3	1	13	27	menhmene
529	3	1	13	27	menhmene
530	3	1	13	27	menhmene
531	15	0	13	27	menhmene
532	15	0	13	27	menhmene
533	15	0	13	27	menhmene
534	15	0	13	27	menhmene
535	15	0	13	27	menhmene
536	15	0	13	27	menhmene
537	15	0	13	27	menhmene
538	15	0	13	27	menhmene
539	15	0	13	27	menhmene
540	15	0	13	27	menhmene
541	3	1	14	28	mashmase
542	15	0	14	28	mashmase
543	15	0	14	28	mashmase
544	15	0	14	28	mashmase
545	15	0	14	28	mashmase
546	15	0	14	28	mashmase
547	15	0	14	28	mashmase
548	15	0	14	28	mashmase
549	15	0	14	28	mashmase
550	15	0	14	28	mashmase
551	15	0	14	28	mashmase
552	15	0	14	28	mashmase
553	15	0	14	28	mashmase
554	15	0	14	28	mashmase
555	15	0	14	28	mashmase
556	15	0	14	28	mashmase
557	15	0	14	28	mashmase
558	15	0	14	28	mashmase
559	15	0	14	28	mashmase
560	15	0	14	28	mashmase
561	1	1	14	29	mashmene
562	1	1	14	29	mashmene
563	3	1	14	29	mashmene
564	15	0	14	29	mashmene
565	15	0	14	29	mashmene
566	15	0	14	29	mashmene
567	15	0	14	29	mashmene
568	15	0	14	29	mashmene
569	15	0	14	29	mashmene
570	15	0	14	29	mashmene
571	15	0	14	29	mashmene
572	15	0	14	29	mashmene
573	15	0	14	29	mashmene
574	15	0	14	29	mashmene
575	15	0	14	29	mashmene
576	15	0	14	29	mashmene
577	15	0	14	29	mashmene
578	15	0	14	29	mashmene
579	15	0	14	29	mashmene
580	15	0	14	29	mashmene
581	3	1	14	30	menhmene
582	3	1	14	30	menhmene
583	3	1	14	30	menhmene
584	3	1	14	30	menhmene
585	9	1	14	30	menhmene
586	15	0	14	30	menhmene
587	15	0	14	30	menhmene
588	15	0	14	30	menhmene
589	15	0	14	30	menhmene
590	15	0	14	30	menhmene
591	15	0	14	30	menhmene
592	15	0	14	30	menhmene
593	15	0	14	30	menhmene
594	15	0	14	30	menhmene
595	15	0	14	30	menhmene
596	15	0	14	30	menhmene
597	15	0	14	30	menhmene
598	15	0	14	30	menhmene
599	15	0	14	30	menhmene
600	15	0	14	30	menhmene
601	1	1	15	31	mashmase
602	1	1	15	31	mashmase
603	1	1	15	31	mashmase
604	1	1	15	31	mashmase
605	2	1	15	31	mashmase
606	7	1	15	31	mashmase
607	7	1	15	31	mashmase
608	15	0	15	31	mashmase
609	15	0	15	31	mashmase
610	15	0	15	31	mashmase
611	15	0	15	31	mashmase
612	15	0	15	31	mashmase
613	15	0	15	31	mashmase
614	15	0	15	31	mashmase
615	15	0	15	31	mashmase
616	15	0	15	31	mashmase
617	15	0	15	31	mashmase
618	15	0	15	31	mashmase
619	15	0	15	31	mashmase
620	15	0	15	31	mashmase
621	2	1	15	32	mashmene
622	2	1	15	32	mashmene
623	2	1	15	32	mashmene
624	3	1	15	32	mashmene
625	15	0	15	32	mashmene
626	15	0	15	32	mashmene
627	15	0	15	32	mashmene
628	15	0	15	32	mashmene
629	15	0	15	32	mashmene
630	15	0	15	32	mashmene
631	15	0	15	32	mashmene
632	15	0	15	32	mashmene
633	15	0	15	32	mashmene
634	15	0	15	32	mashmene
635	15	0	15	32	mashmene
636	15	0	15	32	mashmene
637	15	0	15	32	mashmene
638	15	0	15	32	mashmene
639	15	0	15	32	mashmene
640	15	0	15	32	mashmene
641	1	1	15	33	menhmene
642	1	1	15	33	menhmene
643	1	1	15	33	menhmene
644	2	1	15	33	menhmene
645	2	1	15	33	menhmene
646	2	1	15	33	menhmene
647	2	1	15	33	menhmene
648	2	1	15	33	menhmene
649	4	1	15	33	menhmene
650	5	1	15	33	menhmene
651	5	1	15	33	menhmene
652	15	0	15	33	menhmene
653	15	0	15	33	menhmene
654	15	0	15	33	menhmene
655	15	0	15	33	menhmene
656	15	0	15	33	menhmene
657	15	0	15	33	menhmene
658	15	0	15	33	menhmene
659	15	0	15	33	menhmene
660	15	0	15	33	menhmene
661	1	1	16	34	mashmase
662	1	1	16	34	mashmase
663	1	1	16	34	mashmase
664	2	1	16	34	mashmase
665	3	1	16	34	mashmase
666	7	1	16	34	mashmase
667	15	0	16	34	mashmase
668	15	0	16	34	mashmase
669	15	0	16	34	mashmase
670	15	0	16	34	mashmase
671	15	0	16	34	mashmase
672	15	0	16	34	mashmase
673	15	0	16	34	mashmase
674	15	0	16	34	mashmase
675	15	0	16	34	mashmase
676	15	0	16	34	mashmase
677	15	0	16	34	mashmase
678	15	0	16	34	mashmase
679	15	0	16	34	mashmase
680	15	0	16	34	mashmase
681	1	1	16	35	mashmene
682	2	1	16	35	mashmene
683	2	1	16	35	mashmene
684	15	0	16	35	mashmene
685	15	0	16	35	mashmene
686	15	0	16	35	mashmene
687	15	0	16	35	mashmene
688	15	0	16	35	mashmene
689	15	0	16	35	mashmene
690	15	0	16	35	mashmene
691	15	0	16	35	mashmene
692	15	0	16	35	mashmene
693	15	0	16	35	mashmene
694	15	0	16	35	mashmene
695	15	0	16	35	mashmene
696	15	0	16	35	mashmene
697	15	0	16	35	mashmene
698	15	0	16	35	mashmene
699	15	0	16	35	mashmene
700	15	0	16	35	mashmene
701	1	1	16	36	menhmene
702	3	1	16	36	menhmene
703	3	1	16	36	menhmene
704	3	1	16	36	menhmene
705	3	1	16	36	menhmene
706	3	1	16	36	menhmene
707	5	1	16	36	menhmene
708	15	0	16	36	menhmene
709	15	0	16	36	menhmene
710	15	0	16	36	menhmene
711	15	0	16	36	menhmene
712	15	0	16	36	menhmene
713	15	0	16	36	menhmene
714	15	0	16	36	menhmene
715	15	0	16	36	menhmene
716	15	0	16	36	menhmene
717	15	0	16	36	menhmene
718	15	0	16	36	menhmene
719	15	0	16	36	menhmene
720	15	0	16	36	menhmene
721	1	1	2	37	mashmase
722	1	1	2	37	mashmase
723	1	1	2	37	mashmase
724	1	1	2	37	mashmase
725	1	1	2	37	mashmase
726	2	1	2	37	mashmase
727	2	1	2	37	mashmase
728	3	1	2	37	mashmase
729	15	0	2	37	mashmase
730	15	0	2	37	mashmase
731	15	0	2	37	mashmase
732	15	0	2	37	mashmase
733	15	0	2	37	mashmase
734	15	0	2	37	mashmase
735	15	0	2	37	mashmase
736	15	0	2	37	mashmase
737	15	0	2	37	mashmase
738	15	0	2	37	mashmase
739	15	0	2	37	mashmase
740	15	0	2	37	mashmase
741	1	1	2	38	mashmene
742	1	1	2	38	mashmene
743	1	1	2	38	mashmene
744	1	1	2	38	mashmene
745	1	1	2	38	mashmene
746	1	1	2	38	mashmene
747	2	1	2	38	mashmene
748	15	0	2	38	mashmene
749	15	0	2	38	mashmene
750	15	0	2	38	mashmene
751	15	0	2	38	mashmene
752	15	0	2	38	mashmene
753	15	0	2	38	mashmene
754	15	0	2	38	mashmene
755	15	0	2	38	mashmene
756	15	0	2	38	mashmene
757	15	0	2	38	mashmene
758	15	0	2	38	mashmene
759	15	0	2	38	mashmene
760	15	0	2	38	mashmene
761	1	1	2	39	menhmene
762	1	1	2	39	menhmene
763	1	1	2	39	menhmene
764	1	1	2	39	menhmene
765	3	1	2	39	menhmene
766	3	1	2	39	menhmene
767	3	1	2	39	menhmene
768	3	1	2	39	menhmene
769	15	0	2	39	menhmene
770	15	0	2	39	menhmene
771	15	0	2	39	menhmene
772	15	0	2	39	menhmene
773	15	0	2	39	menhmene
774	15	0	2	39	menhmene
775	15	0	2	39	menhmene
776	15	0	2	39	menhmene
777	15	0	2	39	menhmene
778	15	0	2	39	menhmene
779	15	0	2	39	menhmene
780	15	0	2	39	menhmene
781	15	0	1	40	mashmase
782	15	0	1	40	mashmase
783	15	0	1	40	mashmase
784	15	0	1	40	mashmase
785	15	0	1	40	mashmase
786	15	0	1	40	mashmase
787	15	0	1	40	mashmase
788	15	0	1	40	mashmase
789	15	0	1	40	mashmase
790	15	0	1	40	mashmase
791	15	0	1	40	mashmase
792	15	0	1	40	mashmase
793	15	0	1	40	mashmase
794	15	0	1	40	mashmase
795	15	0	1	40	mashmase
796	15	0	1	40	mashmase
797	15	0	1	40	mashmase
798	15	0	1	40	mashmase
799	15	0	1	40	mashmase
800	15	0	1	40	mashmase
801	1	1	1	41	mashmene
802	1	1	1	41	mashmene
803	15	0	1	41	mashmene
804	15	0	1	41	mashmene
805	15	0	1	41	mashmene
806	15	0	1	41	mashmene
807	15	0	1	41	mashmene
808	15	0	1	41	mashmene
809	15	0	1	41	mashmene
810	15	0	1	41	mashmene
811	15	0	1	41	mashmene
812	15	0	1	41	mashmene
813	15	0	1	41	mashmene
814	15	0	1	41	mashmene
815	15	0	1	41	mashmene
816	15	0	1	41	mashmene
817	15	0	1	41	mashmene
818	15	0	1	41	mashmene
819	15	0	1	41	mashmene
820	15	0	1	41	mashmene
821	2	1	1	42	menhmene
822	2	1	1	42	menhmene
823	2	1	1	42	menhmene
824	2	1	1	42	menhmene
825	2	1	1	42	menhmene
826	2	1	1	42	menhmene
827	2	1	1	42	menhmene
828	2	1	1	42	menhmene
829	15	0	1	42	menhmene
830	15	0	1	42	menhmene
831	15	0	1	42	menhmene
832	15	0	1	42	menhmene
833	15	0	1	42	menhmene
834	15	0	1	42	menhmene
835	15	0	1	42	menhmene
836	15	0	1	42	menhmene
837	15	0	1	42	menhmene
838	15	0	1	42	menhmene
839	15	0	1	42	menhmene
840	15	0	1	42	menhmene
841	11	1	8	43	mashmase
842	15	0	8	43	mashmase
843	15	0	8	43	mashmase
844	15	0	8	43	mashmase
845	15	0	8	43	mashmase
846	15	0	8	43	mashmase
847	15	0	8	43	mashmase
848	15	0	8	43	mashmase
849	15	0	8	43	mashmase
850	15	0	8	43	mashmase
851	15	0	8	43	mashmase
852	15	0	8	43	mashmase
853	15	0	8	43	mashmase
854	15	0	8	43	mashmase
855	15	0	8	43	mashmase
856	15	0	8	43	mashmase
857	15	0	8	43	mashmase
858	15	0	8	43	mashmase
859	15	0	8	43	mashmase
860	15	0	8	43	mashmase
861	6	1	8	44	mashmene
862	15	0	8	44	mashmene
863	15	0	8	44	mashmene
864	15	0	8	44	mashmene
865	15	0	8	44	mashmene
866	15	0	8	44	mashmene
867	15	0	8	44	mashmene
868	15	0	8	44	mashmene
869	15	0	8	44	mashmene
870	15	0	8	44	mashmene
871	15	0	8	44	mashmene
872	15	0	8	44	mashmene
873	15	0	8	44	mashmene
874	15	0	8	44	mashmene
875	15	0	8	44	mashmene
876	15	0	8	44	mashmene
877	15	0	8	44	mashmene
878	15	0	8	44	mashmene
879	15	0	8	44	mashmene
880	15	0	8	44	mashmene
881	12	1	8	45	menhmene
882	15	0	8	45	menhmene
883	15	0	8	45	menhmene
884	15	0	8	45	menhmene
885	15	0	8	45	menhmene
886	15	0	8	45	menhmene
887	15	0	8	45	menhmene
888	15	0	8	45	menhmene
889	15	0	8	45	menhmene
890	15	0	8	45	menhmene
891	15	0	8	45	menhmene
892	15	0	8	45	menhmene
893	15	0	8	45	menhmene
894	15	0	8	45	menhmene
895	15	0	8	45	menhmene
896	15	0	8	45	menhmene
897	15	0	8	45	menhmene
898	15	0	8	45	menhmene
899	15	0	8	45	menhmene
900	15	0	8	45	menhmene
901	5	1	19	46	mashmase
902	15	0	19	46	mashmase
903	15	0	19	46	mashmase
904	15	0	19	46	mashmase
905	15	0	19	46	mashmase
906	15	0	19	46	mashmase
907	15	0	19	46	mashmase
908	15	0	19	46	mashmase
909	15	0	19	46	mashmase
910	15	0	19	46	mashmase
911	15	0	19	46	mashmase
912	15	0	19	46	mashmase
913	15	0	19	46	mashmase
914	15	0	19	46	mashmase
915	15	0	19	46	mashmase
916	15	0	19	46	mashmase
917	15	0	19	46	mashmase
918	15	0	19	46	mashmase
919	15	0	19	46	mashmase
920	15	0	19	46	mashmase
921	2	1	19	47	mashmene
922	15	0	19	47	mashmene
923	15	0	19	47	mashmene
924	15	0	19	47	mashmene
925	15	0	19	47	mashmene
926	15	0	19	47	mashmene
927	15	0	19	47	mashmene
928	15	0	19	47	mashmene
929	15	0	19	47	mashmene
930	15	0	19	47	mashmene
931	15	0	19	47	mashmene
932	15	0	19	47	mashmene
933	15	0	19	47	mashmene
934	15	0	19	47	mashmene
935	15	0	19	47	mashmene
936	15	0	19	47	mashmene
937	15	0	19	47	mashmene
938	15	0	19	47	mashmene
939	15	0	19	47	mashmene
940	15	0	19	47	mashmene
941	2	1	19	48	menhmene
942	2	1	19	48	menhmene
943	2	1	19	48	menhmene
944	3	1	19	48	menhmene
945	3	1	19	48	menhmene
946	3	1	19	48	menhmene
947	11	1	19	48	menhmene
948	15	0	19	48	menhmene
949	15	0	19	48	menhmene
950	15	0	19	48	menhmene
951	15	0	19	48	menhmene
952	15	0	19	48	menhmene
953	15	0	19	48	menhmene
954	15	0	19	48	menhmene
955	15	0	19	48	menhmene
956	15	0	19	48	menhmene
957	15	0	19	48	menhmene
958	15	0	19	48	menhmene
959	15	0	19	48	menhmene
960	15	0	19	48	menhmene
961	15	0	3	49	mashmase
962	15	0	3	49	mashmase
963	15	0	3	49	mashmase
964	15	0	3	49	mashmase
965	15	0	3	49	mashmase
966	15	0	3	49	mashmase
967	15	0	3	49	mashmase
968	15	0	3	49	mashmase
969	15	0	3	49	mashmase
970	15	0	3	49	mashmase
971	15	0	3	49	mashmase
972	15	0	3	49	mashmase
973	15	0	3	49	mashmase
974	15	0	3	49	mashmase
975	15	0	3	49	mashmase
976	15	0	3	49	mashmase
977	15	0	3	49	mashmase
978	15	0	3	49	mashmase
979	15	0	3	49	mashmase
980	15	0	3	49	mashmase
981	15	0	3	50	mashmene
982	15	0	3	50	mashmene
983	15	0	3	50	mashmene
984	15	0	3	50	mashmene
985	15	0	3	50	mashmene
986	15	0	3	50	mashmene
987	15	0	3	50	mashmene
988	15	0	3	50	mashmene
989	15	0	3	50	mashmene
990	15	0	3	50	mashmene
991	15	0	3	50	mashmene
992	15	0	3	50	mashmene
993	15	0	3	50	mashmene
994	15	0	3	50	mashmene
995	15	0	3	50	mashmene
996	15	0	3	50	mashmene
997	15	0	3	50	mashmene
998	15	0	3	50	mashmene
999	15	0	3	50	mashmene
1000	15	0	3	50	mashmene
1001	2	1	3	51	menhmene
1002	2	1	3	51	menhmene
1003	2	1	3	51	menhmene
1004	15	0	3	51	menhmene
1005	15	0	3	51	menhmene
1006	15	0	3	51	menhmene
1007	15	0	3	51	menhmene
1008	15	0	3	51	menhmene
1009	15	0	3	51	menhmene
1010	15	0	3	51	menhmene
1011	15	0	3	51	menhmene
1012	15	0	3	51	menhmene
1013	15	0	3	51	menhmene
1014	15	0	3	51	menhmene
1015	15	0	3	51	menhmene
1016	15	0	3	51	menhmene
1017	15	0	3	51	menhmene
1018	15	0	3	51	menhmene
1019	15	0	3	51	menhmene
1020	15	0	3	51	menhmene
1021	15	0	4	52	mashmase
1022	15	0	4	52	mashmase
1023	15	0	4	52	mashmase
1024	15	0	4	52	mashmase
1025	15	0	4	52	mashmase
1026	15	0	4	52	mashmase
1027	15	0	4	52	mashmase
1028	15	0	4	52	mashmase
1029	15	0	4	52	mashmase
1030	15	0	4	52	mashmase
1031	15	0	4	52	mashmase
1032	15	0	4	52	mashmase
1033	15	0	4	52	mashmase
1034	15	0	4	52	mashmase
1035	15	0	4	52	mashmase
1036	15	0	4	52	mashmase
1037	15	0	4	52	mashmase
1038	15	0	4	52	mashmase
1039	15	0	4	52	mashmase
1040	15	0	4	52	mashmase
1041	1	1	4	53	mashmene
1042	2	1	4	53	mashmene
1043	15	0	4	53	mashmene
1044	15	0	4	53	mashmene
1045	15	0	4	53	mashmene
1046	15	0	4	53	mashmene
1047	15	0	4	53	mashmene
1048	15	0	4	53	mashmene
1049	15	0	4	53	mashmene
1050	15	0	4	53	mashmene
1051	15	0	4	53	mashmene
1052	15	0	4	53	mashmene
1053	15	0	4	53	mashmene
1054	15	0	4	53	mashmene
1055	15	0	4	53	mashmene
1056	15	0	4	53	mashmene
1057	15	0	4	53	mashmene
1058	15	0	4	53	mashmene
1059	15	0	4	53	mashmene
1060	15	0	4	53	mashmene
1061	3	1	4	54	menhmene
1062	3	1	4	54	menhmene
1063	15	0	4	54	menhmene
1064	15	0	4	54	menhmene
1065	15	0	4	54	menhmene
1066	15	0	4	54	menhmene
1067	15	0	4	54	menhmene
1068	15	0	4	54	menhmene
1069	15	0	4	54	menhmene
1070	15	0	4	54	menhmene
1071	15	0	4	54	menhmene
1072	15	0	4	54	menhmene
1073	15	0	4	54	menhmene
1074	15	0	4	54	menhmene
1075	15	0	4	54	menhmene
1076	15	0	4	54	menhmene
1077	15	0	4	54	menhmene
1078	15	0	4	54	menhmene
1079	15	0	4	54	menhmene
1080	15	0	4	54	menhmene
1081	15	0	5	55	mashmase
1082	15	0	5	55	mashmase
1083	15	0	5	55	mashmase
1084	15	0	5	55	mashmase
1085	15	0	5	55	mashmase
1086	15	0	5	55	mashmase
1087	15	0	5	55	mashmase
1088	15	0	5	55	mashmase
1089	15	0	5	55	mashmase
1090	15	0	5	55	mashmase
1091	15	0	5	55	mashmase
1092	15	0	5	55	mashmase
1093	15	0	5	55	mashmase
1094	15	0	5	55	mashmase
1095	15	0	5	55	mashmase
1096	15	0	5	55	mashmase
1097	15	0	5	55	mashmase
1098	15	0	5	55	mashmase
1099	15	0	5	55	mashmase
1100	15	0	5	55	mashmase
1101	15	0	5	56	mashmene
1102	15	0	5	56	mashmene
1103	15	0	5	56	mashmene
1104	15	0	5	56	mashmene
1105	15	0	5	56	mashmene
1106	15	0	5	56	mashmene
1107	15	0	5	56	mashmene
1108	15	0	5	56	mashmene
1109	15	0	5	56	mashmene
1110	15	0	5	56	mashmene
1111	15	0	5	56	mashmene
1112	15	0	5	56	mashmene
1113	15	0	5	56	mashmene
1114	15	0	5	56	mashmene
1115	15	0	5	56	mashmene
1116	15	0	5	56	mashmene
1117	15	0	5	56	mashmene
1118	15	0	5	56	mashmene
1119	15	0	5	56	mashmene
1120	15	0	5	56	mashmene
1121	3	1	5	57	menhmene
1122	15	0	5	57	menhmene
1123	15	0	5	57	menhmene
1124	15	0	5	57	menhmene
1125	15	0	5	57	menhmene
1126	15	0	5	57	menhmene
1127	15	0	5	57	menhmene
1128	15	0	5	57	menhmene
1129	15	0	5	57	menhmene
1130	15	0	5	57	menhmene
1131	15	0	5	57	menhmene
1132	15	0	5	57	menhmene
1133	15	0	5	57	menhmene
1134	15	0	5	57	menhmene
1135	15	0	5	57	menhmene
1136	15	0	5	57	menhmene
1137	15	0	5	57	menhmene
1138	15	0	5	57	menhmene
1139	15	0	5	57	menhmene
1140	15	0	5	57	menhmene
1141	2	1	30	58	mashmase
1142	15	0	30	58	mashmase
1143	15	0	30	58	mashmase
1144	15	0	30	58	mashmase
1145	15	0	30	58	mashmase
1146	15	0	30	58	mashmase
1147	15	0	30	58	mashmase
1148	15	0	30	58	mashmase
1149	15	0	30	58	mashmase
1150	15	0	30	58	mashmase
1151	15	0	30	58	mashmase
1152	15	0	30	58	mashmase
1153	15	0	30	58	mashmase
1154	15	0	30	58	mashmase
1155	15	0	30	58	mashmase
1156	15	0	30	58	mashmase
1157	15	0	30	58	mashmase
1158	15	0	30	58	mashmase
1159	15	0	30	58	mashmase
1160	15	0	30	58	mashmase
1161	3	1	30	59	mashmene
1162	15	0	30	59	mashmene
1163	15	0	30	59	mashmene
1164	15	0	30	59	mashmene
1165	15	0	30	59	mashmene
1166	15	0	30	59	mashmene
1167	15	0	30	59	mashmene
1168	15	0	30	59	mashmene
1169	15	0	30	59	mashmene
1170	15	0	30	59	mashmene
1171	15	0	30	59	mashmene
1172	15	0	30	59	mashmene
1173	15	0	30	59	mashmene
1174	15	0	30	59	mashmene
1175	15	0	30	59	mashmene
1176	15	0	30	59	mashmene
1177	15	0	30	59	mashmene
1178	15	0	30	59	mashmene
1179	15	0	30	59	mashmene
1180	15	0	30	59	mashmene
1181	2	1	30	60	menhmene
1182	3	1	30	60	menhmene
1183	6	1	30	60	menhmene
1184	15	0	30	60	menhmene
1185	15	0	30	60	menhmene
1186	15	0	30	60	menhmene
1187	15	0	30	60	menhmene
1188	15	0	30	60	menhmene
1189	15	0	30	60	menhmene
1190	15	0	30	60	menhmene
1191	15	0	30	60	menhmene
1192	15	0	30	60	menhmene
1193	15	0	30	60	menhmene
1194	15	0	30	60	menhmene
1195	15	0	30	60	menhmene
1196	15	0	30	60	menhmene
1197	15	0	30	60	menhmene
1198	15	0	30	60	menhmene
1199	15	0	30	60	menhmene
1200	15	0	30	60	menhmene
1201	15	0	29	61	mashmase
1202	15	0	29	61	mashmase
1203	15	0	29	61	mashmase
1204	15	0	29	61	mashmase
1205	15	0	29	61	mashmase
1206	15	0	29	61	mashmase
1207	15	0	29	61	mashmase
1208	15	0	29	61	mashmase
1209	15	0	29	61	mashmase
1210	15	0	29	61	mashmase
1211	15	0	29	61	mashmase
1212	15	0	29	61	mashmase
1213	15	0	29	61	mashmase
1214	15	0	29	61	mashmase
1215	15	0	29	61	mashmase
1216	15	0	29	61	mashmase
1217	15	0	29	61	mashmase
1218	15	0	29	61	mashmase
1219	15	0	29	61	mashmase
1220	15	0	29	61	mashmase
1221	15	0	29	62	mashmene
1222	15	0	29	62	mashmene
1223	15	0	29	62	mashmene
1224	15	0	29	62	mashmene
1225	15	0	29	62	mashmene
1226	15	0	29	62	mashmene
1227	15	0	29	62	mashmene
1228	15	0	29	62	mashmene
1229	15	0	29	62	mashmene
1230	15	0	29	62	mashmene
1231	15	0	29	62	mashmene
1232	15	0	29	62	mashmene
1233	15	0	29	62	mashmene
1234	15	0	29	62	mashmene
1235	15	0	29	62	mashmene
1236	15	0	29	62	mashmene
1237	15	0	29	62	mashmene
1238	15	0	29	62	mashmene
1239	15	0	29	62	mashmene
1240	15	0	29	62	mashmene
1241	2	1	29	63	menhmene
1242	2	1	29	63	menhmene
1243	5	1	29	63	menhmene
1244	6	1	29	63	menhmene
1245	8	1	29	63	menhmene
1246	15	0	29	63	menhmene
1247	15	0	29	63	menhmene
1248	15	0	29	63	menhmene
1249	15	0	29	63	menhmene
1250	15	0	29	63	menhmene
1251	15	0	29	63	menhmene
1252	15	0	29	63	menhmene
1253	15	0	29	63	menhmene
1254	15	0	29	63	menhmene
1255	15	0	29	63	menhmene
1256	15	0	29	63	menhmene
1257	15	0	29	63	menhmene
1258	15	0	29	63	menhmene
1259	15	0	29	63	menhmene
1260	15	0	29	63	menhmene
1261	15	0	28	64	mashmase
1262	15	0	28	64	mashmase
1263	15	0	28	64	mashmase
1264	15	0	28	64	mashmase
1265	15	0	28	64	mashmase
1266	15	0	28	64	mashmase
1267	15	0	28	64	mashmase
1268	15	0	28	64	mashmase
1269	15	0	28	64	mashmase
1270	15	0	28	64	mashmase
1271	15	0	28	64	mashmase
1272	15	0	28	64	mashmase
1273	15	0	28	64	mashmase
1274	15	0	28	64	mashmase
1275	15	0	28	64	mashmase
1276	15	0	28	64	mashmase
1277	15	0	28	64	mashmase
1278	15	0	28	64	mashmase
1279	15	0	28	64	mashmase
1280	15	0	28	64	mashmase
1281	15	0	28	65	mashmene
1282	15	0	28	65	mashmene
1283	15	0	28	65	mashmene
1284	15	0	28	65	mashmene
1285	15	0	28	65	mashmene
1286	15	0	28	65	mashmene
1287	15	0	28	65	mashmene
1288	15	0	28	65	mashmene
1289	15	0	28	65	mashmene
1290	15	0	28	65	mashmene
1291	15	0	28	65	mashmene
1292	15	0	28	65	mashmene
1293	15	0	28	65	mashmene
1294	15	0	28	65	mashmene
1295	15	0	28	65	mashmene
1296	15	0	28	65	mashmene
1297	15	0	28	65	mashmene
1298	15	0	28	65	mashmene
1299	15	0	28	65	mashmene
1300	15	0	28	65	mashmene
1301	2	1	28	66	menhmene
1302	2	1	28	66	menhmene
1303	3	1	28	66	menhmene
1304	15	0	28	66	menhmene
1305	15	0	28	66	menhmene
1306	15	0	28	66	menhmene
1307	15	0	28	66	menhmene
1308	15	0	28	66	menhmene
1309	15	0	28	66	menhmene
1310	15	0	28	66	menhmene
1311	15	0	28	66	menhmene
1312	15	0	28	66	menhmene
1313	15	0	28	66	menhmene
1314	15	0	28	66	menhmene
1315	15	0	28	66	menhmene
1316	15	0	28	66	menhmene
1317	15	0	28	66	menhmene
1318	15	0	28	66	menhmene
1319	15	0	28	66	menhmene
1320	15	0	28	66	menhmene
1321	15	0	27	67	mashmase
1322	15	0	27	67	mashmase
1323	15	0	27	67	mashmase
1324	15	0	27	67	mashmase
1325	15	0	27	67	mashmase
1326	15	0	27	67	mashmase
1327	15	0	27	67	mashmase
1328	15	0	27	67	mashmase
1329	15	0	27	67	mashmase
1330	15	0	27	67	mashmase
1331	15	0	27	67	mashmase
1332	15	0	27	67	mashmase
1333	15	0	27	67	mashmase
1334	15	0	27	67	mashmase
1335	15	0	27	67	mashmase
1336	15	0	27	67	mashmase
1337	15	0	27	67	mashmase
1338	15	0	27	67	mashmase
1339	15	0	27	67	mashmase
1340	15	0	27	67	mashmase
1341	1	1	27	68	mashmene
1342	3	1	27	68	mashmene
1343	7	1	27	68	mashmene
1344	15	0	27	68	mashmene
1345	15	0	27	68	mashmene
1346	15	0	27	68	mashmene
1347	15	0	27	68	mashmene
1348	15	0	27	68	mashmene
1349	15	0	27	68	mashmene
1350	15	0	27	68	mashmene
1351	15	0	27	68	mashmene
1352	15	0	27	68	mashmene
1353	15	0	27	68	mashmene
1354	15	0	27	68	mashmene
1355	15	0	27	68	mashmene
1356	15	0	27	68	mashmene
1357	15	0	27	68	mashmene
1358	15	0	27	68	mashmene
1359	15	0	27	68	mashmene
1360	15	0	27	68	mashmene
1361	3	1	27	69	menhmene
1362	3	1	27	69	menhmene
1363	15	0	27	69	menhmene
1364	15	0	27	69	menhmene
1365	15	0	27	69	menhmene
1366	15	0	27	69	menhmene
1367	15	0	27	69	menhmene
1368	15	0	27	69	menhmene
1369	15	0	27	69	menhmene
1370	15	0	27	69	menhmene
1371	15	0	27	69	menhmene
1372	15	0	27	69	menhmene
1373	15	0	27	69	menhmene
1374	15	0	27	69	menhmene
1375	15	0	27	69	menhmene
1376	15	0	27	69	menhmene
1377	15	0	27	69	menhmene
1378	15	0	27	69	menhmene
1379	15	0	27	69	menhmene
1380	15	0	27	69	menhmene
1381	2	1	26	70	mashmase
1382	2	1	26	70	mashmase
1383	2	1	26	70	mashmase
1384	15	0	26	70	mashmase
1385	15	0	26	70	mashmase
1386	15	0	26	70	mashmase
1387	15	0	26	70	mashmase
1388	15	0	26	70	mashmase
1389	15	0	26	70	mashmase
1390	15	0	26	70	mashmase
1391	15	0	26	70	mashmase
1392	15	0	26	70	mashmase
1393	15	0	26	70	mashmase
1394	15	0	26	70	mashmase
1395	15	0	26	70	mashmase
1396	15	0	26	70	mashmase
1397	15	0	26	70	mashmase
1398	15	0	26	70	mashmase
1399	15	0	26	70	mashmase
1400	15	0	26	70	mashmase
1401	2	1	26	71	mashmene
1402	15	0	26	71	mashmene
1403	15	0	26	71	mashmene
1404	15	0	26	71	mashmene
1405	15	0	26	71	mashmene
1406	15	0	26	71	mashmene
1407	15	0	26	71	mashmene
1408	15	0	26	71	mashmene
1409	15	0	26	71	mashmene
1410	15	0	26	71	mashmene
1411	15	0	26	71	mashmene
1412	15	0	26	71	mashmene
1413	15	0	26	71	mashmene
1414	15	0	26	71	mashmene
1415	15	0	26	71	mashmene
1416	15	0	26	71	mashmene
1417	15	0	26	71	mashmene
1418	15	0	26	71	mashmene
1419	15	0	26	71	mashmene
1420	15	0	26	71	mashmene
1421	2	1	26	72	menhmene
1422	2	1	26	72	menhmene
1423	2	1	26	72	menhmene
1424	2	1	26	72	menhmene
1425	2	1	26	72	menhmene
1426	15	0	26	72	menhmene
1427	15	0	26	72	menhmene
1428	15	0	26	72	menhmene
1429	15	0	26	72	menhmene
1430	15	0	26	72	menhmene
1431	15	0	26	72	menhmene
1432	15	0	26	72	menhmene
1433	15	0	26	72	menhmene
1434	15	0	26	72	menhmene
1435	15	0	26	72	menhmene
1436	15	0	26	72	menhmene
1437	15	0	26	72	menhmene
1438	15	0	26	72	menhmene
1439	15	0	26	72	menhmene
1440	15	0	26	72	menhmene
1441	3	1	25	73	mashmase
1442	3	1	25	73	mashmase
1443	15	0	25	73	mashmase
1444	15	0	25	73	mashmase
1445	15	0	25	73	mashmase
1446	15	0	25	73	mashmase
1447	15	0	25	73	mashmase
1448	15	0	25	73	mashmase
1449	15	0	25	73	mashmase
1450	15	0	25	73	mashmase
1451	15	0	25	73	mashmase
1452	15	0	25	73	mashmase
1453	15	0	25	73	mashmase
1454	15	0	25	73	mashmase
1455	15	0	25	73	mashmase
1456	15	0	25	73	mashmase
1457	15	0	25	73	mashmase
1458	15	0	25	73	mashmase
1459	15	0	25	73	mashmase
1460	15	0	25	73	mashmase
1461	15	0	25	74	mashmene
1462	15	0	25	74	mashmene
1463	15	0	25	74	mashmene
1464	15	0	25	74	mashmene
1465	15	0	25	74	mashmene
1466	15	0	25	74	mashmene
1467	15	0	25	74	mashmene
1468	15	0	25	74	mashmene
1469	15	0	25	74	mashmene
1470	15	0	25	74	mashmene
1471	15	0	25	74	mashmene
1472	15	0	25	74	mashmene
1473	15	0	25	74	mashmene
1474	15	0	25	74	mashmene
1475	15	0	25	74	mashmene
1476	15	0	25	74	mashmene
1477	15	0	25	74	mashmene
1478	15	0	25	74	mashmene
1479	15	0	25	74	mashmene
1480	15	0	25	74	mashmene
1481	1	1	25	75	menhmene
1482	1	1	25	75	menhmene
1483	2	1	25	75	menhmene
1484	2	1	25	75	menhmene
1485	3	1	25	75	menhmene
1486	7	1	25	75	menhmene
1487	15	0	25	75	menhmene
1488	15	0	25	75	menhmene
1489	15	0	25	75	menhmene
1490	15	0	25	75	menhmene
1491	15	0	25	75	menhmene
1492	15	0	25	75	menhmene
1493	15	0	25	75	menhmene
1494	15	0	25	75	menhmene
1495	15	0	25	75	menhmene
1496	15	0	25	75	menhmene
1497	15	0	25	75	menhmene
1498	15	0	25	75	menhmene
1499	15	0	25	75	menhmene
1500	15	0	25	75	menhmene
1501	1	1	24	77	mashmase
1502	1	1	24	77	mashmase
1503	2	1	24	77	mashmase
1504	15	0	24	77	mashmase
1505	15	0	24	77	mashmase
1506	15	0	24	77	mashmase
1507	15	0	24	77	mashmase
1508	15	0	24	77	mashmase
1509	15	0	24	77	mashmase
1510	15	0	24	77	mashmase
1511	15	0	24	77	mashmase
1512	15	0	24	77	mashmase
1513	15	0	24	77	mashmase
1514	15	0	24	77	mashmase
1515	15	0	24	77	mashmase
1516	15	0	24	77	mashmase
1517	15	0	24	77	mashmase
1518	15	0	24	77	mashmase
1519	15	0	24	77	mashmase
1520	15	0	24	77	mashmase
1521	15	0	24	78	mashmene
1522	15	0	24	78	mashmene
1523	15	0	24	78	mashmene
1524	15	0	24	78	mashmene
1525	15	0	24	78	mashmene
1526	15	0	24	78	mashmene
1527	15	0	24	78	mashmene
1528	15	0	24	78	mashmene
1529	15	0	24	78	mashmene
1530	15	0	24	78	mashmene
1531	15	0	24	78	mashmene
1532	15	0	24	78	mashmene
1533	15	0	24	78	mashmene
1534	15	0	24	78	mashmene
1535	15	0	24	78	mashmene
1536	15	0	24	78	mashmene
1537	15	0	24	78	mashmene
1538	15	0	24	78	mashmene
1539	15	0	24	78	mashmene
1540	15	0	24	78	mashmene
1541	2	1	24	79	menhmene
1542	2	1	24	79	menhmene
1543	2	1	24	79	menhmene
1544	3	1	24	79	menhmene
1545	15	1	24	79	menhmene
1546	15	0	24	79	menhmene
1547	15	0	24	79	menhmene
1548	15	0	24	79	menhmene
1549	15	0	24	79	menhmene
1550	15	0	24	79	menhmene
1551	15	0	24	79	menhmene
1552	15	0	24	79	menhmene
1553	15	0	24	79	menhmene
1554	15	0	24	79	menhmene
1555	15	0	24	79	menhmene
1556	15	0	24	79	menhmene
1557	15	0	24	79	menhmene
1558	15	0	24	79	menhmene
1559	15	0	24	79	menhmene
1560	15	0	24	79	menhmene
1561	15	0	23	80	mashmase
1562	15	0	23	80	mashmase
1563	15	0	23	80	mashmase
1564	15	0	23	80	mashmase
1565	15	0	23	80	mashmase
1566	15	0	23	80	mashmase
1567	15	0	23	80	mashmase
1568	15	0	23	80	mashmase
1569	15	0	23	80	mashmase
1570	15	0	23	80	mashmase
1571	15	0	23	80	mashmase
1572	15	0	23	80	mashmase
1573	15	0	23	80	mashmase
1574	15	0	23	80	mashmase
1575	15	0	23	80	mashmase
1576	15	0	23	80	mashmase
1577	15	0	23	80	mashmase
1578	15	0	23	80	mashmase
1579	15	0	23	80	mashmase
1580	15	0	23	80	mashmase
1581	15	0	23	81	mashmene
1582	15	0	23	81	mashmene
1583	15	0	23	81	mashmene
1584	15	0	23	81	mashmene
1585	15	0	23	81	mashmene
1586	15	0	23	81	mashmene
1587	15	0	23	81	mashmene
1588	15	0	23	81	mashmene
1589	15	0	23	81	mashmene
1590	15	0	23	81	mashmene
1591	15	0	23	81	mashmene
1592	15	0	23	81	mashmene
1593	15	0	23	81	mashmene
1594	15	0	23	81	mashmene
1595	15	0	23	81	mashmene
1596	15	0	23	81	mashmene
1597	15	0	23	81	mashmene
1598	15	0	23	81	mashmene
1599	15	0	23	81	mashmene
1600	15	0	23	81	mashmene
1601	3	1	23	82	menhmene
1602	3	1	23	82	menhmene
1603	5	1	23	82	menhmene
1604	5	1	23	82	menhmene
1605	8	1	23	82	menhmene
1606	15	0	23	82	menhmene
1607	15	0	23	82	menhmene
1608	15	0	23	82	menhmene
1609	15	0	23	82	menhmene
1610	15	0	23	82	menhmene
1611	15	0	23	82	menhmene
1612	15	0	23	82	menhmene
1613	15	0	23	82	menhmene
1614	15	0	23	82	menhmene
1615	15	0	23	82	menhmene
1616	15	0	23	82	menhmene
1617	15	0	23	82	menhmene
1618	15	0	23	82	menhmene
1619	15	0	23	82	menhmene
1620	15	0	23	82	menhmene
1621	1	1	22	83	mashmene
1622	1	1	22	83	mashmene
1623	15	0	22	83	mashmene
1624	15	0	22	83	mashmene
1625	15	0	22	83	mashmene
1626	15	0	22	83	mashmene
1627	15	0	22	83	mashmene
1628	15	0	22	83	mashmene
1629	15	0	22	83	mashmene
1630	15	0	22	83	mashmene
1631	15	0	22	83	mashmene
1632	15	0	22	83	mashmene
1633	15	0	22	83	mashmene
1634	15	0	22	83	mashmene
1635	15	0	22	83	mashmene
1636	15	0	22	83	mashmene
1637	15	0	22	83	mashmene
1638	15	0	22	83	mashmene
1639	15	0	22	83	mashmene
1640	15	0	22	83	mashmene
1641	15	0	22	84	mashmase
1642	15	0	22	84	mashmase
1643	15	0	22	84	mashmase
1644	15	0	22	84	mashmase
1645	15	0	22	84	mashmase
1646	15	0	22	84	mashmase
1647	15	0	22	84	mashmase
1648	15	0	22	84	mashmase
1649	15	0	22	84	mashmase
1650	15	0	22	84	mashmase
1651	15	0	22	84	mashmase
1652	15	0	22	84	mashmase
1653	15	0	22	84	mashmase
1654	15	0	22	84	mashmase
1655	15	0	22	84	mashmase
1656	15	0	22	84	mashmase
1657	15	0	22	84	mashmase
1658	15	0	22	84	mashmase
1659	15	0	22	84	mashmase
1660	15	0	22	84	mashmase
1661	15	0	22	85	menhmene
1662	15	0	22	85	menhmene
1663	15	0	22	85	menhmene
1664	15	0	22	85	menhmene
1665	15	0	22	85	menhmene
1666	15	0	22	85	menhmene
1667	15	0	22	85	menhmene
1668	15	0	22	85	menhmene
1669	15	0	22	85	menhmene
1670	15	0	22	85	menhmene
1671	15	0	22	85	menhmene
1672	15	0	22	85	menhmene
1673	15	0	22	85	menhmene
1674	15	0	22	85	menhmene
1675	15	0	22	85	menhmene
1676	15	0	22	85	menhmene
1677	15	0	22	85	menhmene
1678	15	0	22	85	menhmene
1679	15	0	22	85	menhmene
1680	15	0	22	85	menhmene
1681	15	0	21	86	mashmase
1682	15	0	21	86	mashmase
1683	15	0	21	86	mashmase
1684	15	0	21	86	mashmase
1685	15	0	21	86	mashmase
1686	15	0	21	86	mashmase
1687	15	0	21	86	mashmase
1688	15	0	21	86	mashmase
1689	15	0	21	86	mashmase
1690	15	0	21	86	mashmase
1691	15	0	21	86	mashmase
1692	15	0	21	86	mashmase
1693	15	0	21	86	mashmase
1694	15	0	21	86	mashmase
1695	15	0	21	86	mashmase
1696	15	0	21	86	mashmase
1697	15	0	21	86	mashmase
1698	15	0	21	86	mashmase
1699	15	0	21	86	mashmase
1700	15	0	21	86	mashmase
1701	2	1	21	87	mashmene
1702	6	1	21	87	mashmene
1703	15	0	21	87	mashmene
1704	15	0	21	87	mashmene
1705	15	0	21	87	mashmene
1706	15	0	21	87	mashmene
1707	15	0	21	87	mashmene
1708	15	0	21	87	mashmene
1709	15	0	21	87	mashmene
1710	15	0	21	87	mashmene
1711	15	0	21	87	mashmene
1712	15	0	21	87	mashmene
1713	15	0	21	87	mashmene
1714	15	0	21	87	mashmene
1715	15	0	21	87	mashmene
1716	15	0	21	87	mashmene
1717	15	0	21	87	mashmene
1718	15	0	21	87	mashmene
1719	15	0	21	87	mashmene
1720	15	0	21	87	mashmene
1721	3	1	21	88	menhmene
1722	3	1	21	88	menhmene
1723	3	1	21	88	menhmene
1724	5	1	21	88	menhmene
1725	7	1	21	88	menhmene
1726	15	0	21	88	menhmene
1727	15	0	21	88	menhmene
1728	15	0	21	88	menhmene
1729	15	0	21	88	menhmene
1730	15	0	21	88	menhmene
1731	15	0	21	88	menhmene
1732	15	0	21	88	menhmene
1733	15	0	21	88	menhmene
1734	15	0	21	88	menhmene
1735	15	0	21	88	menhmene
1736	15	0	21	88	menhmene
1737	15	0	21	88	menhmene
1738	15	0	21	88	menhmene
1739	15	0	21	88	menhmene
1740	15	0	21	88	menhmene
1741	2	1	20	89	mashmase
1742	15	0	20	89	mashmase
1743	15	0	20	89	mashmase
1744	15	0	20	89	mashmase
1745	15	0	20	89	mashmase
1746	15	0	20	89	mashmase
1747	15	0	20	89	mashmase
1748	15	0	20	89	mashmase
1749	15	0	20	89	mashmase
1750	15	0	20	89	mashmase
1751	15	0	20	89	mashmase
1752	15	0	20	89	mashmase
1753	15	0	20	89	mashmase
1754	15	0	20	89	mashmase
1755	15	0	20	89	mashmase
1756	15	0	20	89	mashmase
1757	15	0	20	89	mashmase
1758	15	0	20	89	mashmase
1759	15	0	20	89	mashmase
1760	15	0	20	89	mashmase
1761	3	1	20	90	mashmene
1762	15	0	20	90	mashmene
1763	15	0	20	90	mashmene
1764	15	0	20	90	mashmene
1765	15	0	20	90	mashmene
1766	15	0	20	90	mashmene
1767	15	0	20	90	mashmene
1768	15	0	20	90	mashmene
1769	15	0	20	90	mashmene
1770	15	0	20	90	mashmene
1771	15	0	20	90	mashmene
1772	15	0	20	90	mashmene
1773	15	0	20	90	mashmene
1774	15	0	20	90	mashmene
1775	15	0	20	90	mashmene
1776	15	0	20	90	mashmene
1777	15	0	20	90	mashmene
1778	15	0	20	90	mashmene
1779	15	0	20	90	mashmene
1780	15	0	20	90	mashmene
1781	2	1	20	91	menhmene
1782	2	1	20	91	menhmene
1783	15	0	20	91	menhmene
1784	15	0	20	91	menhmene
1785	15	0	20	91	menhmene
1786	15	0	20	91	menhmene
1787	15	0	20	91	menhmene
1788	15	0	20	91	menhmene
1789	15	0	20	91	menhmene
1790	15	0	20	91	menhmene
1791	15	0	20	91	menhmene
1792	15	0	20	91	menhmene
1793	15	0	20	91	menhmene
1794	15	0	20	91	menhmene
1795	15	0	20	91	menhmene
1796	15	0	20	91	menhmene
1797	15	0	20	91	menhmene
1798	15	0	20	91	menhmene
1799	15	0	20	91	menhmene
1800	15	0	20	91	menhmene
