# Supplementary material for: Horizontal seed dispersal by dung beetles reduced seed and seedling clumping, but did not increase short-term seedling establishment
Source: PLoS One. 2019 Oct 24;14(10):e0224366. doi: 10.1371/journal.pone.0224366 (PMC6812793; doi:10.1371/journal.pone.0224366)
Supplement: S13 Dataset — See S1 Appendix_RawdataDungbeetle_Sampling in metadata file. (XLSX) [file pone.0224366.s019.xlsx]

## Sheet: Hoja1
Month	Specie	Abun_Trap1	Abun_Trap2	Abun_Trap3	Abun_Trap4	Abun_Trap5	Abun_Trap6	Abun_Trap7	Abun_Trap8	Abun_Trap9	Abun_Trap10
Apr_2016	Onthophagus incensus	5	7	5	13	6	17	10	7	13	14
Apr_2016	Onthophagus batesi	10	8	7	6	5	1	5	0	2	0
Apr_2016	Copris laeviceps	30	11	16	9	0	8	5	7	3	1
Apr_2016	Dichotomius satanas	4	5	6	1	0	10	6	2	5	3
Apr_2016	Canthon vazquezae	1	0	0	0	0	0	1	0	0	0
Apr_2016	Onthophagus rhinolophus	3	8	3	2	2	2	4	0	0	0
Apr_2016	Ateuchus illaesum	1	3	0	2	0	5	16	11	9	6
Apr_2016	Eurysternus mexicanus	0	2	1	1	0	0	1	2	0	0
Apr_2016	Uroxys boneti	0	1	1	0	0	0	0	2	1	2
Apr_2016	Canthon cyanellus cyanellus	0	0	3	2	0	0	0	0	0	0
Apr_2016	Deltochilum pseudoparile	0	0	1	1	0	1	0	0	0	0
Apr_2016	Eurysternus angustulus	0	0	1	0	0	0	2	1	0	0
Apr_2016	Canthidium centrale	0	0	0	1	1	0	3	0	0	0
Apr_2016	Canthon femoralis	0	0	0	0	0	0	1	4	0	0
Apr_2016	Uroxys platypyga	0	0	0	0	0	0	0	0	1	1
Sept_2016	Onthophagus incensus	1	0	0	3	0	0	0	2	0	0
Sept_2016	Onthophagus batesi	0	0	0	0	0	0	0	0	0	1
Sept_2016	Copris laeviceps	3	15	3	3	2	3	4	7	3	9
Sept_2016	Dichotomius satanas	2	13	7	10	16	20	7	9	6	11
Sept_2016	Canthon vazquezae	2	0	1	0	0	0	0	2	0	1
Sept_2016	Onthophagus rhinolophus	2	1	1	3	1	3	0	3	0	2
Sept_2016	Ateuchus illaesum	1	12	1	16	11	9	1	5	4	5
Sept_2016	Eurysternus mexicanus	0	1	0	1	0	0	0	0	0	0
Sept_2016	Uroxys boneti	0	1	2	0	1	0	0	0	0	0
Sept_2016	Canthon cyanellus cyanellus	0	0	0	0	0	0	0	0	1	0
Sept_2016	Deltochilum pseudoparile	0	0	0	1	0	1	0	0	0	0
Sept_2016	Canthidium centrale	2	1	0	0	0	2	0	3	1	0
Sept_2016	Canthon femoralis	0	1	1	2	0	1	0	0	0	0
Sept_2016	Uroxys platypyga	0	0	0	0	0	2	0	0	0	0
Sept_2016	Deltochilum sublaeve	1	1	0	0	0	0	0	0	0	0
Sept_2016	Bdelyropsis newtoni	0	0	0	1	0	0	0	0	0	0
Oct_2016	Onthophagus incensus	5	12	27	28	20	14	5	10	5	11
Oct_2016	Onthophagus batesi	1	3	0	0	0	0	0	0	0	0
Oct_2016	Copris laeviceps	2	11	7	4	6	5	6	4	0	5
Oct_2016	Dichotomius satanas	0	0	1	0	0	1	0	0	3	2
Oct_2016	Canthon vazquezae	0	0	0	0	0	1	0	0	0	0
Oct_2016	Onthophagus rhinolophus	8	6	7	3	1	0	0	0	5	0
Oct_2016	Ateuchus illaesum	3	1	4	4	15	4	7	2	1	2
Oct_2016	Uroxys boneti	0	0	0	1	1	0	0	0	0	1
Oct_2016	Deltochilum pseudoparile	0	1	1	0	0	1	0	0	0	0
Oct_2016	Canthidium centrale	0	0	0	1	1	1	0	0	2	0
Oct_2016	Bdelyropsis newtoni	0	0	0	0	6	0	0	0	0	0
Oct_2016	Phanaeus endymion	0	0	0	0	2	0	0	0	0	0
