# Supplementary material for: Horizontal seed dispersal by dung beetles reduced seed and seedling clumping, but did not increase short-term seedling establishment
Source: PLoS One. 2019 Oct 24;14(10):e0224366. doi: 10.1371/journal.pone.0224366 (PMC6812793; doi:10.1371/journal.pone.0224366)
Supplement: S1 Metadata — (TXT) [file pone.0224366.s020.txt]

Data Set Owners

Lina Adonay Urrea-Galeano
Ellen Andresen
Rosamond Coates
Francisco Mora Ardila
Alfonso Díaz Rojas
Gabriel Ramos-Fernández

Title: Horizontal seed dispersal by dung beetles reduced seed and seedling clumping, but did not increase short-term seedling establishment

File: Expe1RatioBursera (S1_Dataset)
Description: Experiment 1. Data on the nearest neighbor index for seeds of Bursera.
Methods: we established 30 experimental sites in the forest understory (≥ 50 m apart and ≥ 10 m from fruiting adults of the focal plant species). In each site we had 3 circular plots 50 cm in diameter, with 2–3 m between adjacent plots. Each plot was delimited by burying a 30 cm wide metallic mosquito netting strip 10 cm into the soil. From the inside of each plot we removed all seedlings but kept the leaf litter. Each plot was randomly assigned to one of three levels of feces and beetle treatment. In order to measure seed movement, we marked each seed by threading a 30 cm long nylon thread through it. After placing dung and seeds in the plots we covered the two control plots with mosquito netting to exclude dung beetles. After 48 h, when all dung in the plots with dung beetle activity had disappeared from the soil surface, we used a 2 cm grid to map the location of each seed in the three plots. We also registered the seed fate in plots whith dung beetle activity.
Column Headings:
plot: a number that identifies each plot
site: a number that identifies each site
Beetle_treatment: treatment levels of feces and beetle manipulation; codes = 
mashmase = 50 g of dung with 20 seeds embedded in it and access to dung beetles (+Feces+Beetles) 
mashmene = 50 g of dung with 20 seeds but no access to dung beetles (+Feces-Beetles)
menhmene = no dung, 20 seeds placed directly on the forest floor (-Feces-Beetles)
Ratio: measurement of the spatial distribution using the Clark-Evans nearest neighbor index R. When R less than 1 the spatial distribution of individuals is clumped, when R equal 1 it is random, and when R greater than 1 it is overdispersed. 
Nearest_distance: mean distance of the nearest neighbor in cm calculated with the x and y coordinates taken from the grid.

File: Expe1RawdataBursera_Spatialdistribution (S2_Dataset)
Description: Experiment 1. Raw data on the coordinates for seeds of Bursera.
Methods: Same as above for file Expe1RatioBursera
Column Headings: 
plot: a number that identifies each plot
site: a number that identifies each site
Beetle_treatment: treatment levels of feces and beetle manipulation; codes = 
mashmase = 50 g of dung with 20 seeds embedded in it and access to dung beetles (+Feces+Beetles) 
mashmene = 50 g of dung with 20 seeds but no access to dung beetles (+Feces-Beetles)
menhmene = no dung, 20 seeds placed directly on the forest floor (-Feces-Beetles)
ID_Seed: a number that identifies each seed
Xcoor1: x coordinates of each seed taken from the grid during the setup of experiment
Ycoor1: y coordinates of each seed taken from the grid during the setup of experiment
Xcoor2: x coordinates of each seed taken from the grid after 48h
Ycoor2: y coordinates of each seed taken from the grid after 48h

File: Expe1RawdataBursera_Secondaryseeddispersal (S3_Dataset)
Description: Experiment 1. Raw data on the secondary seed dispersal for seeds of Bursera.
Methods: Same as above for file Expe1RatioBursera. 
Column Headings:
Plot: a number that identifies each plot
Site: a number that identifies each site
Beetle_treatment: treatment levels of feces and beetle manipulation; codes = 
mashmase = 50 g of dung with 20 seeds embedded in it and access to dung beetles (+Feces+Beetles) 
mashmene = 50 g of dung with 20 seeds but no access to dung beetles (+Feces-Beetles)
menhmene = no dung, 20 seeds placed directly on the forest floor (-Feces-Beetles)
ID_Seed: a number that identifies each seed
Seed_fate: after dung beetle activity seeds were calssified as intact (when seeds were unharmed), predated (when seed remains were found) or removed (when the seed could not be found)
Intact_seedfate: for seeds intact we recorded if the seed was visible on the soil surface, under leaf-litter, or buried
Vertical_distance_cm: measure of the vertical distance for buried seeds 
Horizontal_distance_cm: measure of the horizontal distance for horizontally moved seeds

File: Expe1RatioPoulsenia (S4_Dataset)
Description: Experiment 1. Data on the nearest neighbor index for seeds of Poulsenia.
Methods: Same as above for file Expe1RatioBursera
Column Headings: Same as above for file Expe1RatioBursera

File: Expe1RawdataPoulsenia_Spatialdistribution (S5_Dataset)
Description: Experiment 1. Raw data on the coordinates for seeds of Poulsenia.
Methods: Same as above for file Expe1RatioBursera
Column Headings: Same as above for file Expe1RawdataBursera_Spatialdistribution

File: Expe1RawdataPoulsenia_Secondaryseeddispersal (S6_Dataset)
Description: Experiment 1. Raw data on the secondary seed dispersal for seeds of Poulsenia.
Methods: Same as above for file Expe1RatioBursera
Column Headings: Same as above for file Expe1RawdataBursera_Secondaryseeddispersal

File: Expe2RatioBursera (S7_Dataset)
Description: Experiment 2. Data on the nearest neighbor index for seedlings of Bursera during the week of peak seedling abundance.
Methods: we used a similar experimental setup as for Expe1RatioBursera, but with unmarked seeds (to allow for germination), using the same 30 sites but different plots in each site. Plots were placed in different locations within sites. As in the experiment of seeds, control plots were immediately covered with mosquito netting, while the plot with dung beetle activity was covered with netting after 48 hours. The netting remained throughout the experiment to minimize seed removal by granivorous animals and seedling loss due to herbivory. Once seedling establishment occurred, we checked each plot once a week for 3.5 months. During each check we registered established seedlings of the focal species and we mapped the location of each seedling using the 2 cm grid.
Column Headings: Same as above for file Expe1RatioBursera

File: Expe2RawDataBursera_Spatialdistribution (S8_Dataset)
Description: Experiment 2. Raw data on the coordinates for seedlings of Bursera during the week of peak seedling abundance.
Methods: Same as above for file Expe2RatioBursera
Column Headings: 
Week_Peak: number of the week of peak seedling abundance corresponding to each dung and beetle treatment
Site: a number that identifies each site
plot: a number that identifies each plot
Beetle_treatment: treatment levels of feces and beetle manipulation; codes = 
mashmase = 50 g of dung with 20 seeds embedded in it and access to dung beetles (+Feces+Beetles) 
mashmene = 50 g of dung with 20 seeds but no access to dung beetles (+Feces-Beetles)
menhmene = no dung, 20 seeds placed directly on the forest floor (-Feces-Beetles)
ID_Seed: a number that identifies each seedling
Xcoor: x coordinates of each seedling taken from the grid during the corresponding week of peak seedling abundance
Ycoor: y coordinates of each seedling taken from the grid during the corresponding week of peak seedling abundance

File: Expe2SurvivalBursera (S9_Dataset)
Description: Experiment 2. Data on the germination of seeds of Bursera registered weekly for 15 weeks.
Methods: Same as above for file Expe2RatioBursera
Column Headings: 
ID_Seed: a number that identifies each seed
TimeEsta: number of weeks before observing the event of germination
CensoEsta: indicate if the data are right censored (0) or not (1); censored data means that the  event of germination did not occur until the last week of observation. 
site: a number that identifies each site
plot: a number that identifies each plot
Beetle_treatment: treatment levels of feces and beetle manipulation; codes = 
mashmase = 50 g of dung with 20 seeds embedded in it and access to dung beetles (+Feces+Beetles) 
mashmene = 50 g of dung with 20 seeds but no access to dung beetles (+Feces-Beetles)
menhmene = no dung, 20 seeds placed directly on the forest floor (-Feces-Beetles)

File: Expe2RatioPoulsenia (S10_Dataset)
Description: Experiment 2. Data on the nearest neighbor index for seedlings of Poulsenia during the week of peak seedling abundance.
Methods: Same as above for file Expe2RatioBursera
Column Headings: Same as above for file Expe1RatioBursera

File: Expe2RawdataPoulsenia_Spatialdistribution (S11_Dataset)
Description: Experiment 2. Raw data on the coordinates for seedlings of Poulsenia during the week of peak seedling abundance.
Methods: Same as above for file Expe2RatioBursera
Column Headings: same as above for file Expe2RawDataBursera_Spatialdistribution

File: Expe2SurvivalPoulsenia (S12_Dataset)
Description: Experiment 2. Data on the germination of seeds of Poulsenia registered weekly for 15 weeks.
Methods: Same as above for file Expe2RatioBursera
Column Headings: Same as above for file Expe2SurvivalBursera

File: S1Appendix_RawdataDungbeetle_Sampling (S13_Dataset)
Description: Data on the dung beetles captured in the Los Tuxtlas Biological Station, Veracruz, Mexico
Methods: Dung beetles were captured using in 10 pitfall traps (≥ 100 m), each baited with 50 g of fresh domestic pig dung. The 10 traps were deployed three times (whithout changing their location): in April, September and October 2016, and opened for 48 h every time. All individuals were counted and identified in the Laboratorio de Ecoetología at the Instituto de Ecología A.C., Xalapa,Veracruz, Mexico.
Column Headings:
Month: month and year in which the 10 traps were deployed and opened
Specie: name of each dung beetle identified
Abun_Trap1: number of individuals captured in the trap 1  
Abun_Trap2: number of individuals captured in the trap 2
Abun_Trap3: number of individuals captured in the trap 3
Abun_Trap4: number of individuals captured in the trap 4
Abun_Trap5: number of individuals captured in the trap 5
Abun_Trap6: number of individuals captured in the trap 6
Abun_Trap7: number of individuals captured in the trap 7
Abun_Trap8: number of individuals captured in the trap 8
Abun_Trap9: number of individuals captured in the trap 9
Abun_Trap10: number of individuals captured in the trap 10
